# Supplementary material for: Genome-wide association analysis identifies natural allelic variants associated with panicle architecture variation in African rice, Oryza glaberrima Steud
Source: G3 (Bethesda). 2023 Aug 3;13(10):jkad174. doi: 10.1093/g3journal/jkad174 (PMC10542218; doi:10.1093/g3journal/jkad174)
Supplement: jkad174_Supplementary_Data [file jkad174_supplementary_data.zip]

Archive with 13 entries (13 files):
- Supplemental_Material_Legends_G3-2023-404399.docx
- Supplementary_Figure_S10_G3-2023-404399.pdf
- Supplementary_Figure_S11_G3-2023-404399.pdf
- Supplementary_Figure_S1_G3-2023-404399.pdf
- Supplementary_Figure_S2_G3-2023-404399.pdf
- Supplementary_Figure_S3_G3-2023-404399.pdf
- Supplementary_Figure_S4_G3-2023-404399.pdf
- Supplementary_Figure_S5_G3-2023-404399.pdf
- Supplementary_Figure_S6_G3-2023-404399.pdf
- Supplementary_Figure_S7_G3-2023-404399.pdf
- Supplementary_Figure_S8_G3-2023-404399.pdf
- Supplementary_Figure_S9_G3-2023-404399.pdf
- Supplementary_Tables_S1-s8_G3-2023-404399.xlsx
