# Supplementary material for: Genome-wide association analysis identifies natural allelic variants associated with panicle architecture variation in African rice, Oryza glaberrima Steud
Source: G3 (Bethesda). 2023 Aug 3;13(10):jkad174. doi: 10.1093/g3journal/jkad174 (PMC10542218; doi:10.1093/g3journal/jkad174)
Supplement: jkad174_Supplementary_Data [file jkad174_supplementary_data.zip › Supplementary_Tables_S1-s8_G3-2023-404399.xlsx]

## Sheet: Table S1
Trait	H2	2012					2014
		Min	Max	Mean	SD	CV(%)	Min	Max	Mean	SD	CV(%)
DFTa	0.83	70.5	141	108.55	13.87	12.78	94	159	125.59	13.59	10.82
DFTb	0.72	52	100	78.22	10.5	13.42	73	134	89.67	9.17	10.23
RL	0.55	12.55	25.27	17.99	2.79	15.51	10.02	26.69	15.89	3.1	19.51
PBN	0.66	7.44	17.67	11.69	2.45	20.96	5.82	16.18	9.53	2	20.99
PBL	0.41	7.92	17.7	10.46	1.5	14.34	7.64	17.71	11.86	1.88	15.85
PBintL	0.6	1.11	2.56	1.78	0.29	16.29	1.09	2.74	1.92	0.29	15.1
SBN	0.36	0.22	13.94	6.29	3.44	54.69	0.89	34.42	11.29	5.07	44.91
SBL	0.59	0.66	3.34	2.12	0.53	25	0.8	4.08	2.59	0.45	17.37
SBintL	0.33	0.43	2.29	1.29	0.33	25.58	0.47	1.77	0.91	0.23	25.27
SpN	0.53	42.44	154.06	89.08	23.71	26.62	44.89	185	96.11	26.42	27.49

## Sheet: Table S2
			O. glaberrima coordinates		Sig_SNPs		LD_blocks					O. sativa coordinates (NucMer)		O. sativa co-localised QTLs
QTL	Trait	Chr	Start _QTL	Stop _QTL	LFMM	farmCPU	ID	Start	Stop	Size (Kb)	No_SNPs	Start _QTL	Stop _QTL	QTL_ID	Trait_QTL	Start _QTL	Stop _QTL	Reference
qPBN1	PBN	1	33064198	34064198	3	5	Block1	33064198	34064198	1000	1923	36066857	37231403
qSpN1.1	SpN	1	861855	872749	1	1	Block1	861855	872749	10.895	80	1118865	1129741
qSpN1.2	SpN	1	10605869	10650025	38	24	Block1	10605869	10650025	44.157	140	11558480	11608481	rOg-PAN-1	PBintL	11602383	11713717	Cubry et al., 2020
qSBN1	SBN	1	27511040	27989047	2	2	Block1	27511040	27564386	53.347	189	30022738	30520571	S1_30211939	GNP	30211939	30212039	Zhong et al., 2021
							Block2	27939228	27989047	49.82	192			Rog-PAN-2	SBL	30549799	30615688	Cubry et al., 2020
qPBN2	PBN	2	4616401	4650455	2	21	Block1	4616401	4650455	34.055	206	4871285	4905407
qSBN2.1	SBN	2	22294110	22327093	1	1	Block1	22294110	22327093	32.984	91	22662833	22697817	Q-28	nTE	22561101	25420045	Crowell et al. 2014 /2016
														rOg-PAN-4	SBL	22630772	22680772	Cubry et al., 2020
qRL2	RL	2	329	124799	12	13	Block1	329	2416	2.088	7	366	121814
							Block2	6056	124799	118.744	110
qSBN2.2	SBN	2	34066865	34144989	13	6	Block1	34066865	34144989	78.125	186	35524012	35604942	gn2.1	GNP	33667096	36028798	qTAROdatabase
														pl2.1	PL	33667096	36028798
														sn2.1	SpN	33667096	36028798
														rOg-PAN-6	SBN	35521652	35586141	Cubry et al., 2020
qSBN3.1	SBN	3	4238189	4262556	9	1	Block1	4238189	4254759	16.571	110	4523545	4548651
							Block2	4254818	4262556	7.739	14
qRL3	RL	3	6397785	6501994	40	41	Block1	6397785	6407992	10.208	23	6749157	6856850	rOg-PAN-7	RL	6734586	6869901	Cubry et al., 2020
							Block2	6411571	6446347	34.777	78
							Block3	6446836	6453003	6.168	21
Oglab_006320/OsBRR1							Block4	6454745	6458507	3.763	3
							Block5	6459475	6480873	21.399	31
							Block6	6481628	6490528	8.901	27
							Block7	6490583	6501994	11.412	27
qPBN3	PBN	3	10038624	11052717	114	39	Block1	10038624	10155049	116.426	307	10570744	11585064
							Block2	10155440	10157183	1.744	7
							Block3	10157280	10219436	62.157	264
							Block4	10219865	10234117	14.253	44
							Block5	10234128	10264500	30.373	67
							Block6	10266019	10403278	137.26	352
							Block7	10430189	11052717	622.529	875
qSpN3	SpN	3	10157280	11052717	84	5	Block1	10157280	10219436	62.157	264	10698652	11593616
							Block2	10219865	10234117	14.253	44
							Block3	10234128	10264500	30.373	67
							Block4	10266019	10403278	137.26	352
							Block5	10430189	11052717	622.529	875
qSBN3.2	SBN	3	10266019	11052717	6	5	Block1	10266019	10403278	137.26	352	10825126	11593616
							Block2	10430189	11052717	622.529	875
qSBN3.3	SBN	3	11980837	11991756	1	1	Block1	11980837	11991756	10.92	28	12558587	12571454
qSBN4.1	SBN	4	16885547	17048779	8	4	Block1	16885547	16951640	66.094	69	19666962	19861531
							Block2	16996307	17048779	52.473	48
qSBN4.2	SBN	4	17560791	17618502	1	1	Block1	17560791	17618502	57.712	111	20356632	20417946	Q_56	xPBN	21310144	33337908	Crowell et al. 2014 /2016
														Q_57	xTE	25112152	31208138
														Q_58	BpN	28694937	31157231
														Q_59	BpNsu	30398628	32506016
														Q_60	xTR	27432714	31157231
														Q_61	BpNsd	30398628	31157231
														Q_62	xBpN	30255555	31237412
														Q_63	TR	30865838	31157231
														Q_64	TE	25050908	31157231
														Q_65	PBNsu	30885454	31157231
														Q_66	PBN	30735893	31208138
														Q_67	BpNsusd	30735893	31237412
														Q_68	xBpNsu	30428412	31157231
														Q_69	NNsu	30885454	31289624
qRL4	RL	4	27321847	27322998	3	1	Block1	27321847	27322998	1.152	7	31019761	31020475
qSBN5	SBN	5	22448666	22458772	1	1	Block1	22448666	22458772	10.107	22	25552646	25562830	QPl5	SD	18944261	29429411	qTAROdatabase
qSpN5	SpN	5	22467801	22491369	6	3	Block1	22467801	22491369	23.569	33	25571702	25609940
qPBN_SpN6	PBN_SpN	6	1428722	1443690	22	28	Block1	1428722	1443690	14.969	36	1292169	1346726	Q_82	nPBL	107598	1501183	Crowell et al. 2014 /2016
														Q_83	nPBLsu	107598	2074873
qSBN7.1	SBN	7	7764781	10028291	6	261						7969957	9951977	S7_9099871	EGNP	9099871	9099971	Zhong et al., 2021
														S7_9047299	PL	9047299	9047399
							Block1	7764781	8471106	706.326	2140			gp7a_	GNP	2349842	17535483	qTAROdatabase
							Block2	8612513	9022861	410.349	2056			gw7_	1000GW	2349842	17535483
							Block3	9028346	10028291	999.946	2652			yd7a_	YP	2349842	17535483
														qSSP7	SpN	8910286	11394315
														Rog-PAN-14	SBL	8718155	8768791	Cubry et al., 2020
qSBN7.2	SBN	7	22721981	22772209	7	7	Block1	22721981	22772209	50.229	34	25477571	25529398
qSBN7.3	SBN	7	25959373	26319903	23	11	Block1	25959373	25970852	11.48	28	29037115	29392220
							Block2	26232375	26319903	87.529	212
qSpN8	SpN	8	17725053	17867343	1	1	Block1	17725053	17867343	142.291	135	20117277	20349485	QTL_45	RL	20076798	20414763	Ta et al., 2018
qSBN9.1	SBN	9	612106	711298	1	1	Block1	612106	711298	99.193	90	874608	963117
qSBN9.2	SBN	9	4548529	4956162	36	7	Block1	4548529	4572684	24.156	179	5136722	5646299
							Block2	4572750	4573930	1.181	3
							Block3	4574534	4644274	69.741	129
							Block4	4650021	4650673	0.653	2
							Block5	4651448	4864788	213.341	1553
							Block6	4864864	4883316	18.453	155
							Block7	4883591	4900287	16.697	172
							Block8	4900566	4956162	55.597	205
qSBN9.3	SBN	9	13780682	13827435	15	8	Block1	13780682	13812232	31.551	181	14708048	14788417
							Block2	13818220	13823152	4.933	21
							Block3	13823349	13823404	0.056	2
							Block4	13823556	13825811	2.256	10
							Block5	13826475	13827435	0.961	5
qSBN9.4	SBN	9	15684086	15698634	2	2	Block1	15684086	15698634	14.549	20	16682160	16695784	Q_119	NL	16001454	21316402	Crowell et al. 2014 /2016
QSBN9.5	SBN	9	17802099	17884077	1	1	Block1	17802099	17884077	81.979	96	17560947	17716233	Q_120	HD	18772960	21630557	Crowell et al. 2014 /2016
qRL9	RL	9	12949371	12958859	8	5	Block1	12949371	12958859	9.489	43	13915939	13930970	rOg-PAN-16	RL	13896752	13946752	Cubry et al., 2020
qPBN10	PBN	10	5683746	5935141	27	61	Block1	5683746	5771245	87.5	204	5499113	5700869	qPBN-10	PBN	5016823	10014985	qTAROdatabase
							Block2	5774495	5904278	129.784	198
							Block3	5906012	5935141	29.13	43
qSBN10.1	SBN	10	1553226	1922495	1	1	Block1	1553226	1922495	369.27	391	1478857	1610177
qSBN10.2	SBN	10	15071623	15418109	236	226	Block1	15071623	15104734	33.112	28	15401522	15745190	QTL_23	PBintL	15641392	15741392	Ta et al., 2018
							Block2	15113976	15372802	258.827	743			ssd10	sd	12044545	19623828	qTAROdatabase
							Block3	15380002	15418109	38.108	114
qRL10	RL	10	19710668	19725628	13	13	Block1	19710668	19720068	9.401	17	20354350	20364910	Q_127	RL	18223900	20363426	Crowell et al. 2014 /2016
							Block2	19720896	19725628	4.733	14
qRL11	RL	11	20212990	20549402	1	1	Block1	20212990	20549402	336.413	449	21475381	21840499	Q_138	xBpNsu	21270458	23829029	Crowell et al. 2014 /2016
														QTL_26	PBN	21409189	21444141	Ta et al., 2018
qSpN_SBN11.1	SpN_SBN	11	20936988	21091576	121	93	Block1	20936988	20970011	33.024	87	22352440	22479227
							Block2	20970328	21091576	121.249	359
qSpN_SBN11.2	SpN_SBN	11	24176983	24192991	3	1	Block1	24176983	24192991	16.009	172	26262075	26291816	FON3	Floral organ number	24948460	28848614	qTAROdatabase
qPBN_SpN11	SpN_PBN	11	24240766	24244301	2	1	Block1	24240766	24244301	3.536	22	26338350	26344222
qSBN12_1	SBN	12	800654	1066600	6	6	Block1	800654	814993	14.34	22	755389	983426	rOg-PAN-23	SBN	776154	860913	Cubry et al., 2020
							Block2	816412	823522	7.111	13
							Block3	845681	886940	41.26	121
							Block4	936145	1066600	130.456	159
qRL12	RL	12	15089822	15114283	3	3	Block1	15089822	15114283	24.462	305	16413121	16458716
qSBN12_2	SBN	12	17527841	17922786	8	6	Block1	17527841	17536134	8.294	23	19160998	19428821
							Block2	17574815	17922786	347.972	471

## Sheet: Table S3
Acc.ID	Acc. Name	Country	Group	Panicle trait values_2014 (means)				Flowering time (2014)			Haplotypes (sign SNPs)																												Haplotypes (whole population)
				SpN	PBN	SBN	RL	DFT2014a	DFT2014b	DIF2014	qPBN1	qSpN1.2	qSBN1	qPBN2	qRL2	qSBN2.2	qSBN3.1	qRL3	qPBN3_qSpN3_qSBN3.2	qSBN4.1	qRL4	qSpN5	qPBN_SpN6	qSBN7.1	qSBN7.2	qSBN7.3	qSBN9.2	qSBN9.3	qSBN9.4	qRL9	qPBN10	qSBN10.2	qRL10	qSpN_SBN11.1	qSpN_SBN11.22	qPBN_SpN11	qSBN12.1	qRL12	OgPHYB	OgSET1
DT	TOG5321	Nigeria	Ogla_I	53	7.17	5.5	13.48	111.5	79	32.5	H1	rare	H1	H1	H2	H2	H1	H1	H1	H1	H2	H1	H2	H1	H1	H2	H3	H1	H1	H1	H1	H1	H1	H1	H1	H1	H1	H1	Hb	Ha
DV	TOG5674	Nigeria	Ogla_I	89.17	9.06	9.67	13.65	131.5	82.5	49	rare	H2	H1	H1	H2	H2	H2	H1	H1	H1	H2	H1	H2	H1	H1	H2	H2	H1	H1	H1	H1	H1	H1	H1	H1	H1	H1	H2	Hb	Ha
EA	TOG7108	Mali	Ogla_II	118.5	11.11	15.94	18.58	100	91.5	8.5	H3	H1	H1	H1	rare	H1	H2	H1	rare	H1	H1	rare	H1	H1	H1	rare	rare	rare	H1	H1	H1	H1	H1	rare	H3	rare	H1	H1	He	Hc
EB	TOG5747	Liberia	Ogla_I	72.56	7.06	8.39	16.34	126.5	85.5	41	H1	H1	H1	H1	H2	H2	H1	H1	rare	H1	H1	H1	H1	H1	H1	H1	H2	H1	H1	H1	H1	H1	H1	H1	H3	H2	H1	H2	Ha	Hb
EC	TOG7206	Ivory Coast	Ogla_II	115.22	10.78	14.22	20.8	126.5	96	30.5	H1	H2	H1	H1	H2	H1	H1	H1	rare	H2	H1	H1	H1	H1	H1	H2	H1	H1	H1	H1	H2	rare	H1	H1	H2	H2	H1	H2	Hc	Ha
ED	TOG14367	Guinea	Ogla_II	94.78	13.44	0.89	20.76	145	100	45	H2	H1	H2	H3	H2	H2	H1	H1	rare	H3	H1	H1	rare	H2	H2	H4	H3	H2	H2	H1	H3	H2	H1	rare	H2	H2	H2	H2	Hb	Hb
EE	TOG7235	Mali	Ogla_II	115.11	12.72	12.44	23.73	134	92.5	41.5	H1	H2	H1	H1	H2	rare	H2	H1	rare	H3	H2	H1	H1	H1	H1	H2	H1	H1	H1	H1	H1	rare	H1	H1	H2	H2	H1	H2	Hc	Ha
EF	TOG12086	Nigeria	Ogla_I	69.72	7.67	7.56	13.99	118.5	77	41.5	H1	H2	H1	H1	H2	H2	H1	H1	H3	H1	H1	H1	H2	H1	H1	H2	H2	H2	H1	H1	H1	rare	H1	H1	H1	H1	H1	H1	Ha	Hb
EG	TOG12160	Nigeria	Ogla_I	92.56	9.06	10.39	16.34	120.5	81.5	39	H1	H1	H1	H1	H2	H2	rare	H1	H1	H1	H1	H1	H2	H1	H1	H1	H2	H1	H1	H1	H1	H1	H1	H1	H1	H1	H1	H2	Hb	Ha
EH	TOG7291	Burkina Faso	Ogla_II	119.61	9.67	21.61	19.5	129.5	85	44.5	H2	H1	H1	H1	H2	H1	H2	H1	H1	H2	H2	H1	H1	H1	H1	H2	H1	H1	H1	H1	H1	rare	H1	H1	H3	H1	H1	H2	Hc	Ha
EI	TOG8527	Gambie	Ogla_I	85.73	8.67	10.27	14.17	139	94	45	H1	H1	H1	H1	H2	H1	H2	H1	H1	H4	H2	H1	H2	H1	H1	H1	H2	H1	H1	H2	H1	H1	H1	H1	H1	H1	H1	H1	Hb	Ha
EK	TOG12387	Tanzania	Ogla_I	109.67	12.11	9.11	15.52	153.5	98	55.5	H1	rare	H1	H1	H2	H2	H1	H1	H1	H1	H1	H1	rare	H1	H1	H1	rare	rare	H1	H1	H1	H1	rare	H1	H2	rare	H1	H2	Hb	Ha
EL	TOG7202	Ivory Coast	Ogla_II	125.53	11.35	17.06	21.93	133	90	43	H2	H2	H1	H1	H2	H1	H1	H1	rare	H2	H1	H1	H1	H1	H1	H1	H1	H1	H1	H1	H1	rare	H1	H1	H2	H2	H1	H2	Hc	Ha
EM	TOG5307	Nigeria	Ogla_I	74.11	7.67	8.78	13.27	117.5	79	38.5	H1	H1	H1	H1	H2	H2	rare	H1	H3	H1	H1	H1	H2	H1	H1	H3	H2	H1	H1	H1	H1	H1	H1	H1	H1	H1	H1	H2	Ha	Hb
EN	TOG7993	Nigeria	Ogla_I	96.94	8.83	14.28	12.62	128	83	45	H1	H1	H1	H1	H2	H2	H1	H1	H1	H1	H2	H1	H2	H1	H1	H1	H2	H1	H1	H2	H1	H1	H1	H1	H1	H1	H1	H2	Hb	Ha
EP	TOG7451	Burkina Faso	Ogla_II	49.82	5.82	6.35	10.02	114.5	104.5	10	H1	H1	H1	H2	H1	H1	H1	H2	rare	H1	H2	H1	H2	H1	H1	H1	H1	H1	H1	H2	H1	H1	H2	H1	H2	H1	H1	H1	Ha	Hb
EQ	TOG13708	Guinea	Ogla_II	141.58	14.83	7.33	17.81	134	103	31	H2	H1	H1	H3	H1	H2	rare	H1	H1	H2	H1	H1	H1	H1	H1	H2	H1	H1	H1	H2	H3	rare	H1	H1	H3	H2	H1	H2	Hc	Ha
ER	TOG12436	Guinea	Ogla_II	44.89	6.56	3.44	10.2	111.5	78.5	33	H1	H2	H1	H1	H1	H1	H2	H1	H4	H1	H2	H1	H1	H1	H1	H1	H1	H1	H1	H2	H1	H1	H1	H1	H3	H2	H1	H1	Ha	Ha
ES	TOG14606	Guinea	Ogla_I	87.83	8.5	10.28	12.17	143.5	88	55.5	H1	H2	H1	H1	H2	H1	H1	H1	H1	H4	H1	H1	H2	H1	H1	H1	H2	H1	H1	H1	H1	H1	H1	H1	H1	H1	H1	H1	Hb	Ha
ET	TOG7201	Ivory Coast	Ogla_II	98.56	8.94	13.44	14.41	103.5	87	16.5	H3	H3	H2	H2	H1	H1	H1	H2	rare	H1	H1	H2	H1	H1	H1	H1	H1	H2	H1	H1	H1	H1	H1	H1	H2	H2	H1	H1	Ha	Hc
EV	TOG12399	Guinea	Ogla_II	124.22	9.83	18.17	19.35	120.5	92	28.5	H3	H3	H1	H1	H1	H1	H2	H1	H4	H2	H1	H1	H1	H1	H1	H1	H1	H1	H1	H1	H1	H1	H1	H1	H2	H2	H1	H1	Ha	Ha
FA	CG170	Senegal	Ogla_II	102	9.2	11.07	18.33	125	88	37	H1	H3	H1	H1	H1	H2	H1	H1	rare	H3	H2	H1	H2	H1	H1	H2	rare	H2	H1	H1	H1	H1	H1	H1	H2	H1	rare	H1	Ha	Hb
FB	TOG5566	Nigeria	Ogla_I	113.67	12	11.67	14.04	103.5	88	15.5	H1	H1	H1	H1	H2	H2	H1	H1	H1	H1	H1	H1	H1	H1	H1	H1	H1	H1	H1	H2	H1	H1	H1	H1	H3	H2	H1	H1	Hb	Ha
FC	TOG7273	Cameroon	Ogla_II	108.88	8.69	15.81	15	118.5	91.5	27	H1	H1	H1	H1	H1	H1	H2	H1	H4	H1	H2	H1	H2	H1	H1	H1	H1	H1	H1	H1	H1	H1	H2	H2	H2	H2	H1	H1	Ha	Ha
FD	TOG14116	Liberia	Ogla_II	81.11	7.44	12.33	12.6	123	94.5	28.5	H3	H3	H1	H2	H1	H1	H1	H2	H4	H1	H1	H1	H1	H1	H1	H1	H1	H1	H1	H2	H1	H1	H1	H1	H2	H2	H1	H1	Ha	Ha
FE	TOG7406	Ghana	Ogla_I	87.67	9.06	10.61	14.83	129.5	87	42.5	H3	H1	H1	H1	H2	H2	H2	H2	H1	H1	H1	H1	H2	H1	H1	H2	H4	H1	H1	H2	H1	H1	H1	H3	H1	H1	H1	H1	Hb	Ha
FF	TOG5400	Nigeria	Ogla_II	89.75	9.38	10.12	15.2	120	91	29	H1	H2	rare	H1	H1	rare	rare	rare	H1	H1	rare	H1	H1	H1	H1	H1	rare	H1	H1	rare	H1	H1	H1	H1	H3	H2	H1	H1	Hi	Ha
FG	TOG7456	Burkina Faso	Ogla_II	70.72	6.94	7.17	16.26	114.5	80.5	34	H1	H1	H1	H2	H1	H1	H1	H1	H3	H2	H1	H1	H2	H1	H1	H1	H1	H2	H2	H1	H1	rare	H1	H1	H1	H1	H1	H2	Ha	Hb
FH	TOG7190	Ivory Coast	Ogla_I	NaN	NaN	NaN	NaN	NaN	NaN	NaN	NaN	NaN	NaN	NaN	NaN	NaN	NaN	NaN	NaN	NaN	NaN	NaN	NaN	NaN	NaN	NaN	NaN	NaN	NaN	NaN	NaN	NaN	NaN	NaN	NaN	NaN	NaN	NaN	Ha	Ha
FI	IRGC103459	Senegal	Ogla_II	89.89	8.67	11.67	16.86	136	86	50	H1	H3	H1	H1	H1	H2	H1	H1	H1	H3	H1	H1	H2	H1	H1	rare	H3	H1	H1	H1	rare	H1	H1	H1	H1	H1	H1	H1	Hc	Ha
FK	OG19	Senegal	Ogla_II	92.83	12.83	1.67	21.12	145	98	47	H1	H2	H1	H2	H1	rare	H2	H2	rare	H3	H2	H1	H2	H1	H1	H2	H1	rare	H2	H1	H1	H2	H2	H1	H1	H1	H1	H1	Ha	Hb
FL	TOG7132	Senegal	Ogla_II	97.89	9	11.61	13.52	94	88	6	H3	H1	H1	H1	H1	H1	H2	H1	H3	H1	H2	H2	H1	H1	H1	H1	H1	H1	H1	H1	H1	H1	rare	H2	H2	H2	H1	H1	Ha	Hb
FM	TOG12372	Ghana	Ogla_II	73.44	8.56	4.56	18.44	136	92.5	43.5	H2	H3	H1	H1	H1	H2	H1	H1	rare	H3	H1	H1	H1	H1	H1	H4	H3	H2	H2	H1	H1	H1	H1	rare	H2	H2	H2	H1	Ha	Hb
FN	TOG12188	Nigeria	Ogla_I	77.44	9.67	7.89	16.36	147.5	97	50.5	H1	H1	H1	H1	H2	H2	H2	H1	H1	H4	H2	H1	H2	H1	H1	H1	H2	H1	H1	H1	H1	H1	H1	H1	H3	H1	H1	H2	Hb	Ha
FP	TOG7219	Mali	Ogla_II	127.75	12.12	13	18.17	134.5	86.5	48	H1	H1	H1	H3	H2	H1	H1	H1	H1	H3	H1	H2	H1	H1	H1	H2	H1	H1	H1	H1	H1	H2	H1	H1	H2	H2	H1	H2	Hc	Ha
FQ	TOG5533	Nigeria	Ogla_II	120.8	12.6	12.2	16.39	119	94	25	H3	H1	rare	H1	H1	H1	H2	H1	H2	H1	H1	H2	H1	H2	H1	H1	H1	H1	H1	H1	H2	H1	H1	H1	H2	H2	H1	H1	Ha	Hc
FR	TOG5997	Nigeria	Ogla_I	NaN	NaN	NaN	NaN	NaN	NaN	NaN	NaN	NaN	NaN	NaN	NaN	NaN	NaN	NaN	NaN	NaN	NaN	NaN	NaN	NaN	NaN	NaN	NaN	NaN	NaN	NaN	NaN	NaN	NaN	NaN	NaN	NaN	NaN	NaN	Hb	Ha
FS	IRGC104049	Cameroon	Ogla_I	74.46	8.08	11.23	12.27	130.5	88	42.5	H1	H2	H1	H1	H2	H2	H1	H1	H1	H1	H1	H1	H2	H1	H1	H3	H2	H1	H1	H2	H1	H1	H1	H1	H1	H1	H1	H1	Hb	Ha
FT	TOG7115	Mali	Ogla_I	91.67	12.11	2.67	15.75	149	100.5	48.5	H2	H1	H1	H1	H2	H1	rare	H1	H1	H1	H1	H1	H1	rare	H1	rare	H4	H2	H1	H1	rare	H1	H2	H1	H1	H1	H1	H1	Hb	Ha
FV	TOG7194	Ivory Coast	Ogla_II	67.33	7.33	9.5	13.57	113.5	83	30.5	H1	H3	H1	H2	H1	H2	H1	H1	H2	H1	H2	H1	H1	H3	H1	H1	H1	H1	H1	H2	H1	H1	H1	H1	H3	H2	H1	H1	Ha	Ha
GA	TOG14361	Guinea	Ogla_II	153.89	11.56	21.78	16.25	151.5	107	44.5	H2	H1	H1	H1	H1	rare	rare	H1	rare	H2	H2	rare	H1	H1	H1	H2	rare	rare	H1	H1	rare	H1	H1	H2	H3	H2	H1	rare	Hd	Ha
GB	IRGC104048	Cameroon	Ogla_I	62.12	8.29	4.94	16.92	120.5	83.5	37	H1	H2	H1	H1	H2	H2	H1	H1	H1	H1	H1	H1	H2	H1	H1	H2	H2	H2	H1	H1	H1	H1	H1	H1	H1	H1	H1	H2	Hb	Ha
GC	IRGC103499	Mali	Ogla_II	NaN	NaN	NaN	NaN	149	93.5	55.5	NaN	NaN	NaN	NaN	NaN	NaN	NaN	NaN	NaN	NaN	NaN	NaN	NaN	NaN	NaN	NaN	NaN	NaN	NaN	NaN	NaN	NaN	NaN	NaN	NaN	NaN	NaN	NaN	Hc	Ha
GD	TOG7193	Ivory Coast	Ogla_II	79.11	6.44	12.33	10.94	119.5	77	42.5	H1	H1	H1	H1	H1	H1	rare	H2	rare	H1	H2	H1	H2	H1	H1	H1	H1	H2	H1	H1	H1	rare	H1	H1	H2	H2	H2	H1	Ha	Ha
GE	TOG12444	Guinea	Ogla_II	91.28	8.17	11.67	15.55	123	83	40	rare	H2	H1	H1	H1	H1	H2	H1	H1	H1	H1	H1	H2	H3	H1	H1	H1	H1	H1	H1	H1	H1	H1	H1	H3	H2	H1	H1	Hc	Ha
GF	TOG14364	Guinea	Ogla_II	103.28	10.72	6.17	19.36	150.5	110.5	40	H2	H1	H1	H1	H1	rare	rare	H1	rare	H2	H2	H1	H1	H1	H1	H2	rare	rare	H1	H1	H1	rare	H1	H1	H3	H2	H1	H2	Hc	Ha
GG	TOG7147	Senegal	Ogla_II	NaN	NaN	NaN	NaN	NaN	NaN	NaN	NaN	NaN	NaN	NaN	NaN	NaN	NaN	NaN	NaN	NaN	NaN	NaN	NaN	NaN	NaN	NaN	NaN	NaN	NaN	NaN	NaN	NaN	NaN	NaN	NaN	NaN	NaN	NaN	Hc	Ha
GH	IG05	Ivory Coast	Ogla_I	73	7.4	12.4	11.71	141.5	94	47.5	H1	H2	H1	H1	H2	H1	H1	H1	H1	H4	H1	H1	H2	H1	H1	H1	H2	H1	H1	H1	H1	H1	H2	H1	H1	H1	H1	H1	Hb	Ha
GI	TOG14610	Guinea	Ogla_II	88.33	7.44	12.33	12.84	121	85.5	35.5	H2	H3	H1	H1	H1	H1	H2	H1	H1	H1	H2	H1	H1	H1	H1	H1	H1	H1	H1	H2	H1	H1	H1	H1	H3	H2	H1	H1	Hc	Ha
GK	TOG8537	Gambie	Ogla_I	84.39	9	9.44	12.38	119.5	89.5	30	H1	H1	H1	H1	H2	H1	H1	H1	H1	H1	H2	H1	H2	H1	H1	H1	H2	H1	H1	H2	H1	H1	H1	H1	H1	H1	H1	H1	Hb	Ha
GL	TOG5666	Nigeria	Ogla_I	74	7.06	10	11.84	122.5	79	43.5	H1	H1	H1	H1	rare	rare	H2	H1	H2	rare	rare	H1	H1	H1	H1	H1	rare	H2	H1	H1	H1	H1	H1	H1	H2	H2	H1	H1	Ha	Hc
GM	TOG5464	Nigeria	Ogla_I	104.22	10.22	11.44	14.17	130	88	42	H3	H1	H1	H1	H2	H1	H2	H2	H1	H1	H2	H1	H1	H1	H1	H1	H4	H1	H1	H1	H1	H1	H1	H1	H3	H2	H1	H1	Hb	Ha
GN	TOG14184	Zimbabwe	Ogla_I	57.92	7	6.67	14.62	109	75.5	33.5	H1	H2	H1	H1	H2	H2	H1	H1	rare	H1	H1	H1	H2	H1	H1	H1	H2	H1	H1	H1	H1	H1	H1	H1	H1	H1	H1	H2	Ha	Hb
GP	TOG7214	Mali	Ogla_II	NaN	NaN	NaN	NaN	NaN	NaN	NaN	NaN	NaN	NaN	NaN	NaN	NaN	NaN	NaN	NaN	NaN	NaN	NaN	NaN	NaN	NaN	NaN	NaN	NaN	NaN	NaN	NaN	NaN	NaN	NaN	NaN	NaN	NaN	NaN	Hg	Hg
GQ	TOG5390	Nigeria	Ogla_II	97.06	9.44	10.94	17.22	123	98	25	H3	H1	H2	H1	H1	H1	H2	H1	H2	H1	H2	H1	H1	H2	H1	H1	rare	H1	H1	H1	H1	H1	H1	H1	H2	H2	H1	H1	Ha	Hc
GR	TOG7131	Senegal	Ogla_II	104.56	9.11	16	19.53	134	88.5	45.5	H1	H3	H1	H1	H1	H1	H2	H1	H1	H1	H2	H1	H2	H1	H1	rare	H1	H1	H1	H1	H1	rare	H1	H1	H1	H1	H1	H2	Hc	Ha
GS	TOG8049	Nigeria	Ogla_I	NaN	NaN	NaN	NaN	NaN	NaN	NaN	NaN	NaN	NaN	NaN	NaN	NaN	NaN	NaN	NaN	NaN	NaN	NaN	NaN	NaN	NaN	NaN	NaN	NaN	NaN	NaN	NaN	NaN	NaN	NaN	NaN	NaN	NaN	NaN	Hb	Ha
GT	TOG7203	Ivory Coast	Ogla_II	121.4	9.87	19	19.57	145.5	95	50.5	H1	H2	H1	H1	H2	H1	H1	H1	rare	H2	H1	H1	H1	H1	H1	H1	H1	H1	H1	H2	H1	H1	H1	H1	H3	H1	H1	H2	Hc	Ha
GV	TOG5286	Nigeria	Ogla_I	83.61	9.22	8.44	15.78	121.5	80	41.5	H1	H2	H1	H1	H2	H2	H1	H1	H3	H1	H1	H1	H2	H1	H1	H2	H2	H2	H1	H1	H1	rare	H1	H1	H1	H1	H1	H1	Ha	Hb
HA	TOG5620	Ghana	Ogla_I	92.17	7.67	9.17	12.64	133.5	87	46.5	H1	rare	H1	H1	H2	H1	H1	H1	H1	H4	H2	H1	H2	H1	H2	H3	H2	H1	H1	H1	H1	H1	H1	rare	H1	H1	H1	H2	Hb	Ha
HB	IRGC103593	Cameroon	Ogla_I	72.8	8.87	7.8	15.67	136.5	91.5	45	H1	H2	H1	H1	H2	H2	H1	H1	rare	H1	H2	H1	H2	H1	H1	H1	H2	H1	H1	H2	H1	H1	H1	H1	H1	H1	H1	H2	Hb	Ha
HC	TOG7274	Cameroon	Ogla_I	98.53	10.65	10	15.98	148	98.5	49.5	H1	rare	H1	H3	H2	H1	H1	H1	rare	H1	rare	H1	rare	H1	H1	rare	rare	H1	H1	rare	rare	H1	rare	H1	H1	H1	H1	rare	Hf	Hf
HD	TOG9524	Ivory Coast	Ogla_II	84.33	8.67	10.08	15.07	121.5	92	29.5	H1	rare	H1	H2	H1	H1	H1	H1	H2	H1	H2	H1	H1	H1	H2	H1	H1	H1	H2	H1	H1	H1	H1	H1	H2	H1	H1	H1	Ha	Ha
HE	TOG7106	Mali	Ogla_I	106.44	11.89	8.67	15.48	130.5	91.5	39	H2	H1	H1	H1	H2	H1	H2	H1	rare	H1	H1	H1	H1	H1	H1	H4	rare	H1	H1	H1	H1	H1	H1	H3	H3	H1	H1	H1	Hb	Ha
HF	TOG8545	Gambie	Ogla_I	76.42	8.33	15.83	13.05	134.5	91.5	43	H1	H2	H1	H1	H2	H1	H1	H1	H1	H4	H1	H1	H2	H1	H1	H1	H2	H1	H1	H1	H1	H1	H1	H1	H1	H1	H1	H1	Hb	Ha
HG	TOG7195	Ivory Coast	Ogla_II	103	8.67	15.93	14.42	122	87.5	34.5	H1	H1	H1	H1	H1	H2	H2	H1	H1	H1	H1	H1	H1	H1	H1	H1	H1	H1	H1	H2	H1	H1	H1	H2	H2	H1	H1	H1	Hc	Ha
HH	TOG7199	Ivory Coast	Ogla_I	69.13	7.4	8.13	12.34	130.5	83.5	47	H1	H2	H1	H1	H1	H2	H1	H1	H2	H1	H2	H1	H1	H1	H2	H3	H2	H1	H1	H1	H1	H1	H1	rare	H1	H1	H1	H2	Ha	Ha
HI	TOG12401	Guinea	Ogla_II	112.27	12	14.53	20.19	139	93	46	H2	H1	H1	H3	H2	H1	H1	H1	H1	H2	H1	H2	H1	H1	H1	H2	H3	H1	H1	H1	H3	H1	H1	H2	H3	H2	H1	H2	Hc	Ha
HK	TOG5429	Nigeria	Ogla_II	115.72	9.78	17.22	15.16	124.5	99	25.5	H3	H1	H2	H1	H1	H1	H2	H1	H2	H1	H2	H1	H1	H2	H1	H1	rare	H1	H1	H1	H1	H1	H1	H1	H2	H2	H1	H1	Ha	Hc
HL	TOG5885	Liberia	Ogla_II	177.25	14.25	22.88	16.9	122.5	100	22.5	H1	H1	H1	H1	H1	H1	H2	H1	H2	H1	H2	H2	H1	H1	H1	H1	H1	H1	H1	H1	H1	H1	H1	H2	H3	H2	H1	H1	Ha	Hc
HM	CG171	Senegal	Ogla_II	103	7.78	16.22	14.54	115.5	75	40.5	H3	H3	H1	H2	H1	H1	H1	H1	H2	H3	H1	H1	H2	H1	H1	H1	H1	H2	H1	H1	H1	H1	H1	H1	H3	H1	H1	H1	Ha	Hc
HN	TOG7198	Ivory Coast	Ogla_II	66.78	7.11	8.11	12.08	112.5	85	27.5	H1	H1	H1	H1	H1	H1	H1	H1	rare	H1	H1	H1	H1	H3	H1	H1	H1	H1	H2	H2	H2	H1	H2	H1	H2	H1	H1	H2	Ha	Hb
HP	TOG5919	Liberia	Ogla_II	114.67	9.17	19.17	14.62	120.5	90.5	30	H3	H3	H1	H1	H1	H1	H2	H2	H4	H1	H2	H1	H1	H1	H1	H1	H1	H1	H1	H2	H1	H1	H1	H1	H2	H2	H2	H1	Ha	Ha
HQ	CG70	Senegal	Ogla_II	72.47	7.67	9	12.64	109	75.5	33.5	H1	H2	rare	H1	H1	rare	H1	rare	rare	H3	H1	H1	H2	H1	H1	H2	rare	rare	H1	H1	H1	H1	H1	rare	H2	H1	rare	H1	Ha	He
HR	TOG7455	Burkina Faso	Ogla_II	89.13	8	14.53	14.59	121	79.5	41.5	H1	H2	H1	H2	H1	H1	H2	H2	H1	H1	H2	H1	H2	H1	H1	H2	rare	H1	H1	H1	H1	H1	H1	H1	H1	H1	rare	H1	Hb	Ha
HS	TOG7196	Ivory Coast	Ogla_II	112.76	9.71	18.94	18.47	106.5	97.5	9	H3	H2	H1	H1	H1	H1	H2	H1	H2	H2	H1	H1	H1	H1	H1	H1	H1	H1	H1	H1	H1	H1	H2	H1	H3	H2	H1	H1	Ha	Hc
HT	TOG7554	Ivory Coast	Ogla_I	91.22	8.5	12.83	14.26	120	81	39	H1	H1	H1	H1	rare	H2	rare	H1	H1	H1	H1	H1	rare	H1	H1	H1	rare	rare	H1	rare	H1	H1	H1	H2	H2	H1	H1	rare	Hj	Ha
HV	TOG7402	Ghana	Ogla_I	82	7.5	9.89	13.1	133.5	86	47.5	H1	H2	H1	H1	H2	H1	H1	H1	H1	H4	H2	H1	H2	H1	H2	H3	H2	H1	H1	H2	H1	H1	H1	rare	H1	H1	H1	H2	Hb	Ha
IA	TOG5439	Nigeria	Ogla_II	128.43	9.71	21.07	17.22	128.5	96.5	32	H3	H3	H1	H2	H1	H1	H2	H1	H1	H1	H2	H2	H1	H1	H1	H1	H1	H1	H1	H1	H1	H1	H1	H1	H3	H2	H1	H1	Hc	Ha
IB	TOG14093	Guinea	Ogla_II	94.47	7.67	13.53	15.34	111	83	28	H1	H2	H1	H1	H1	H1	H2	H1	H3	H2	H1	H1	H2	H1	H1	H1	H1	H1	H1	H1	H1	H1	H2	H1	H3	H1	H1	H1	Ha	Hb
IC	TOG5775	Liberia	Ogla_I	53.28	6.39	7	12.06	140	81	59	H1	rare	rare	H1	H2	H2	H1	H1	H2	H1	H1	H1	H2	H3	H2	H2	H2	H1	H1	H1	H1	H1	H1	rare	H1	H1	H1	H2	Ha	Ha
ID	TOG5639	Nigeria	Ogla_I	97.57	9.14	11.5	16.03	100.5	85.5	15	H1	H2	H1	H1	H2	H2	H1	H1	H1	H1	H1	H1	H1	H1	H1	H1	H2	rare	H1	H1	H1	H1	H1	H1	H1	H1	H1	H2	Hb	Ha
IE	RAM 77	Mali	Ogla_I	97.58	10.17	11.5	12.69	135.5	96	39.5	H2	H2	H1	H1	H1	H2	rare	H2	rare	H1	H2	H1	H1	H1	H1	H2	H2	H1	H1	H1	rare	H1	H2	H1	H1	H1	H1	H1	Ha	Hb
IF	RAM 24	Mali	Ogla_II	NaN	NaN	NaN	NaN	NaN	NaN	NaN	NaN	NaN	NaN	NaN	NaN	NaN	NaN	NaN	NaN	NaN	NaN	NaN	NaN	NaN	NaN	NaN	NaN	NaN	NaN	NaN	NaN	NaN	NaN	NaN	NaN	NaN	NaN	NaN	Ha	Hb
IG	CG164	Senegal	Ogla_II	80.78	9.33	6.11	16.7	136	93.5	42.5	H1	H2	rare	H1	H1	H2	H1	H1	H1	H3	H1	H1	H1	H1	H1	H4	rare	rare	H1	H1	H1	H2	H1	H1	H2	H1	H1	H1	Hc	Ha
IH	TOG6211	Nigeria	Ogla_I	71.72	8	8.61	12.97	109.5	76	33.5	H1	H1	H1	H1	H2	H2	H1	H1	rare	H1	H2	H1	H2	H1	H1	H2	H2	H1	H1	H1	H1	H1	H1	H1	H1	H1	H1	H2	Hb	Ha
II	RAM 131	Mali	Ogla_I	NaN	NaN	NaN	NaN	NaN	NaN	NaN	NaN	NaN	NaN	NaN	NaN	NaN	NaN	NaN	NaN	NaN	NaN	NaN	NaN	NaN	NaN	NaN	NaN	NaN	NaN	NaN	NaN	NaN	NaN	NaN	NaN	NaN	NaN	NaN	Hb	Ha
IK	IRGC104020	Tanzania	Ogla_I	NaN	NaN	NaN	NaN	NaN	NaN	NaN	NaN	NaN	NaN	NaN	NaN	NaN	NaN	NaN	NaN	NaN	NaN	NaN	NaN	NaN	NaN	NaN	NaN	NaN	NaN	NaN	NaN	NaN	NaN	NaN	NaN	NaN	NaN	NaN	Hb	Ha
IL	TOG12361	Ivory Coast	Ogla_II	119.89	10.78	14.78	18.08	105.5	84	21.5	H3	H3	H1	H1	H1	H1	H2	H1	H2	H1	H1	H1	H1	H1	H1	H1	H1	H1	H1	H1	H1	H1	H1	H2	H3	H2	H1	H1	Ha	Hc
IM	TOG7266	Cameroon	Ogla_I	80.59	8.06	10.59	17.41	138.5	81	57.5	H1	H1	H1	H1	H2	H2	H1	H1	H1	H1	H1	H1	H2	H1	H1	H1	H2	H1	H1	H1	H1	H1	H1	H1	H1	H1	H1	H2	Hb	Ha
IN	TOG6603	Liberia	Ogla_II	160.56	13.67	19.44	20.7	103	92	11	H3	H3	H1	H1	H1	H1	H2	H1	rare	H1	H1	H2	H1	H1	H1	H1	H1	H1	H1	H1	H1	H1	H1	H2	H3	H2	H1	H1	Ha	Ha
IP	TOG14373	Guinea	Ogla_II	185	15.73	20.4	24.71	151.5	108	43.5	H2	H1	H1	H3	rare	H2	rare	H1	H1	H2	H1	H1	H1	H1	H1	H2	H1	H1	H1	H2	H3	rare	H1	H1	H3	H2	H1	H2	Hc	Ha
IQ	TOG12388	Cameroon	Ogla_I	61.42	8.17	5.75	14.78	126.5	98.5	28	H1	H1	H1	H1	H2	H2	H1	H1	H1	H1	H1	H1	H2	H1	H1	H1	rare	H2	H1	H1	H1	H1	H1	H1	H1	H1	H1	H2	Hb	Ha
IR	RAM 48	Mali	Ogla_I	NaN	NaN	NaN	NaN	NaN	NaN	NaN	NaN	NaN	NaN	NaN	NaN	NaN	NaN	NaN	NaN	NaN	NaN	NaN	NaN	NaN	NaN	NaN	NaN	NaN	NaN	NaN	NaN	NaN	NaN	NaN	NaN	NaN	NaN	NaN	Ha	Hb
IS	OG3	Senegal	Ogla_II	126.11	10.72	17.67	17.47	144	99	45	H1	H1	H1	H1	H1	H1	H1	H1	H1	H3	H2	H1	H1	H1	H1	H2	H1	rare	H1	H1	H1	H1	H1	H1	H2	rare	H1	H1	Hc	Ha
IT	TOG7210	Ivory Coast	Ogla_II	130.67	12.61	15.78	22.24	136.5	98	38.5	H1	H1	H1	H3	H1	H1	H2	H1	H1	H2	H1	H1	H2	H1	H1	H2	H1	H1	H1	H1	H1	H1	H1	H1	H2	H2	H1	H1	Hc	Ha
IV	CG46	Senegal	Ogla_II	121.72	11.11	13.44	24.81	132.5	119.5	13	H3	H2	H1	H1	H1	H1	H2	H1	rare	H1	H1	H1	H2	H1	H1	H1	H1	H2	H2	H1	H1	H2	H1	H1	H2	H1	H1	H1	Ha	Hb
KA	TOG7300	Ivory Coast	Ogla_I	NaN	NaN	NaN	NaN	NaN	NaN	NaN	NaN	NaN	NaN	NaN	NaN	NaN	NaN	NaN	NaN	NaN	NaN	NaN	NaN	NaN	NaN	NaN	NaN	NaN	NaN	NaN	NaN	NaN	NaN	NaN	NaN	NaN	NaN	NaN	Ha	Ha
KB	RAM 55	Mali	Ogla_I	170.58	13.58	34.42	26.69	144.5	106	38.5	H2	H1	H1	H1	H2	H1	H2	H1	H1	H2	H1	H2	H1	H1	H1	H1	rare	H1	H1	H1	H3	H1	H1	H1	H3	H2	H1	H2	Hb	Ha
KC	TOG12363	Tanzania	Ogla_I	101.67	12.22	6.5	16.86	134	109.5	24.5	H2	H1	H1	H1	H2	H2	H1	H1	H1	H1	H2	H1	H2	H1	H1	H1	H4	H1	H1	H1	H1	H1	H1	H1	H2	H2	H1	H2	Hb	Ha
KD	TOG5923	Liberia	Ogla_I	97.5	9.28	12.06	15.86	100	86	14	H3	H1	H1	H1	H1	H1	H2	H1	H3	H1	H2	H2	H1	H1	H1	H1	H1	H1	H1	H1	H1	H1	rare	H2	H2	H2	H1	H1	Ha	Hb
KE	TOG5591	Ghana	Ogla_II	128.87	8.87	21.27	14.76	131.5	93	38.5	H3	H3	H1	H2	H1	H1	H1	H2	H4	H1	H1	H1	H1	H1	H1	H1	H1	H1	H1	H2	H1	H1	H1	H1	H2	H2	H1	H1	Ha	Ha
KF	IRGC103570	Senegal	Ogla_II	97.19	9.56	9.88	16.6	110	82.5	27.5	H1	H2	H1	H1	H1	H1	H1	rare	rare	H3	H1	H1	H1	H1	H1	H2	H1	rare	H1	H1	H1	rare	H1	H1	H2	H1	H1	H1	Ha	Hb
KG	IRGC104185	Guinea	Ogla_II	88.06	8.5	10.61	14.72	109.5	76.5	33	rare	H1	H1	H1	H1	H1	H2	H1	H4	H1	H2	H2	H1	H1	H1	H1	H1	H1	H1	H1	H2	H1	H1	H1	H3	H1	H1	H1	Ha	Ha
KH	TOG5314	Nigeria	Ogla_II	103.67	11.11	8.78	17.63	132	97	35	H2	H1	H1	H1	H1	rare	H2	H1	rare	rare	H2	H2	H1	H1	H1	rare	rare	rare	H1	H1	H1	H1	H1	H1	H3	H2	H1	H2	Hd	Ha
KI	TOG5326	Nigeria	Ogla_I	129.42	11.33	16.67	19.67	139	93	46	H1	H1	H1	H1	H2	H2	H2	H1	H1	H1	H2	H1	H2	H1	H1	H1	H4	H1	H1	H1	H1	H1	H1	H1	H3	H1	H1	H2	Hb	Ha
KK	TOG7211	Ivory Coast	Ogla_II	122.22	10.44	19.11	15.7	133	83	50	H1	H1	H1	H1	H2	H1	H2	H1	H1	H2	H1	H2	H2	rare	H1	H1	H1	H1	H1	H2	H1	H1	H1	H1	H3	H2	H1	H2	Hc	Ha
KL	TOG5887	Liberia	Ogla_II	113	9.22	17	16.94	118	92.5	25.5	H3	H3	H1	H1	H1	H1	H1	H1	H4	H1	H2	H1	H1	H1	H1	H1	H1	H2	H1	H1	H1	H1	H1	H1	H2	H2	H1	H1	Ha	Ha
KM	UG26	Cameroon	Ogla_I	56.89	7.56	5.33	11.42	125	79	46	H1	H2	H1	H1	H1	H2	H1	H1	H1	H1	H2	H1	H2	H1	H1	H1	H2	H1	H1	H2	H1	H1	H1	H1	H1	H1	H1	H1	Hb	Ha
KN	OG1	Senegal	Ogla_II	108.72	11.39	10.56	16.91	144	100	44	H2	H1	H1	H1	H2	H1	H1	H1	H1	H2	H1	H1	H1	H1	H1	rare	H1	H1	H1	rare	H2	rare	H1	H1	H1	H1	H1	H2	Hc	Ha
KP	TOG12411	Guinea	Ogla_II	105.88	9.29	15.24	17.43	121.5	83	38.5	H2	H2	H1	H3	H1	H1	H2	rare	H4	H1	H2	H1	H1	H1	H1	H1	H1	H1	H1	H1	H1	H1	H1	H1	H2	H1	H1	H1	Ha	Ha
KQ	TOG12249	Nigeria	Ogla_I	80.5	9.28	7.83	14.12	124	83.5	40.5	H1	H2	H1	H1	H2	H2	H2	H2	rare	H1	H2	H1	H2	rare	H1	H1	rare	H1	H1	H2	H1	rare	H2	H1	H1	H1	H1	H1	Hb	Ha
KR	TOG12358	Ivory Coast	Ogla_I	51	6.75	4	10.89	124	82	42	H1	rare	H1	H1	H1	H2	H1	H1	rare	H1	rare	H1	H1	H3	H2	rare	rare	H1	H1	H1	H1	H1	rare	rare	H1	H1	H1	H1	Ha	Ha
KS	TOG5424	Nigeria	Ogla_I	85.39	9.61	7.83	16.37	142	94	48	H2	H2	H1	H1	H2	H2	H2	rare	H1	H1	H1	H1	H2	H1	H1	H1	H2	H1	H1	H1	H1	H1	H1	H1	H3	H1	H1	H2	Hb	Ha
KT	TOG5556	Nigeria	Ogla_I	89.39	9.39	9.06	13.04	124	81	43	H1	H2	H1	H1	H2	H1	H2	H2	H1	H1	H2	H1	H2	rare	H1	H1	H4	H1	H1	H2	H1	H1	H2	H1	H3	H1	H1	H1	Hb	Ha
KV	TOG5815	Liberia	Ogla_I	91.78	8.56	10.44	13.5	111.5	90	21.5	H3	H1	H1	H1	H1	H1	H2	H1	rare	H1	H2	H2	H1	H1	H1	H1	H1	H1	H1	H1	H1	H1	rare	H2	H2	H2	H1	H1	Ha	Hb
LA	TOG7134	Senegal	Ogla_II	112.11	7.89	18.28	18.57	122.5	81	41.5	H3	H3	H1	H2	H1	H1	H2	H1	H3	H3	H1	H1	H2	H1	H1	H1	H1	H2	H1	H1	H1	H1	H1	H1	H3	H1	H1	H1	Ha	Hb
LB	IRGC104045	Chad	Ogla_II	121.22	12	7.5	23.44	134.5	90	44.5	H2	H3	H1	H1	H1	H2	H1	H1	rare	H3	H1	H1	H2	H1	H1	H2	H1	H1	H2	H1	H1	H2	H1	H1	H3	H2	H1	H1	Ha	Hb
LC	TOG14602	Guinea	Ogla_II	NaN	NaN	NaN	NaN	NaN	NaN	NaN	NaN	NaN	NaN	NaN	NaN	NaN	NaN	NaN	NaN	NaN	NaN	NaN	NaN	NaN	NaN	NaN	NaN	NaN	NaN	NaN	NaN	NaN	NaN	NaN	NaN	NaN	NaN	NaN	Hc	Ha
LD	MG12	Mali	Ogla_II	124.08	9.92	15.42	16.24	125.5	89.5	36	H1	H1	H1	H1	H1	H1	H1	H1	H1	H2	H1	H2	H1	H1	H1	H1	H1	H1	H1	H2	H1	H1	H1	H3	H3	H2	H1	H2	Hc	Ha
LE	TOG6688	Liberia	Ogla_II	70.33	8.89	5.56	13.95	133.5	83.5	50	H2	H2	H1	H1	H1	H2	H1	rare	rare	H1	H1	H1	H2	H3	H1	H4	H3	H1	H1	H1	H1	H1	H1	rare	H1	H1	H1	H1	Ha	Hb
LF	TOG6698	Liberia	Ogla_II	111.8	9.53	13.47	15.8	119	89	30	H1	H1	H1	H1	H1	H1	H1	H1	H3	H1	H1	H1	H2	H1	H1	H2	H1	H1	H1	H2	H1	rare	H1	H1	H2	H2	H1	H1	Ha	Hb
LG	TOG6943	Sierra Leone	Ogla_I	61.18	7.35	5.94	14.88	125.5	92	33.5	H1	H2	rare	H1	H2	H2	H1	H1	H2	H1	H1	H1	H2	H1	H2	H3	H2	H1	H1	H1	H1	H1	H1	rare	H1	H1	H1	H2	Ha	Ha
LH	TOG6951	Sierra Leone	Ogla_II	141	13.22	13.78	18.99	108.5	89.5	19	H1	H3	H1	H1	H1	H1	H1	H1	H2	H1	H2	H1	H1	H1	H1	H1	H1	H1	H1	H1	H1	H1	H1	H2	H2	H2	H1	H1	Ha	Hc
LI	TOG7020	Sierra Leone	Ogla_II	NaN	NaN	NaN	NaN	NaN	NaN	NaN	NaN	NaN	NaN	NaN	NaN	NaN	NaN	NaN	NaN	NaN	NaN	NaN	NaN	NaN	NaN	NaN	NaN	NaN	NaN	NaN	NaN	NaN	NaN	NaN	NaN	NaN	NaN	NaN	Ha	Ha
LK	TOG7047	Sierra Leone	Ogla_II	93.89	8.33	11.33	17.7	117	82	35	H2	H2	H1	H1	H1	H1	H2	H1	H4	H1	H2	H1	H2	H1	H1	H1	H3	H1	H1	H1	H1	H1	H1	H1	H3	H2	H1	H1	Ha	Ha
LL	TOG5418	Nigeria	Ogla_I	77	9.44	7.67	10.46	132	82.5	49.5	H1	H2	H1	H1	H2	H2	H2	H2	H1	H1	H2	H1	H2	rare	H1	H1	rare	H1	H1	H2	H1	rare	H2	H1	H1	H1	H1	H1	Hb	Ha
LM	TOG7420	Sierra Leone	Ogla_I	66.42	8.17	5.83	14.53	123	84	39	H1	H1	H1	H1	H2	H2	rare	H1	H1	H1	H1	H1	H2	H1	H1	H1	H2	H1	H1	H1	H1	H1	H1	H1	H1	H1	H1	H1	Hb	Ha
LN	RAM 137	Mali	Ogla_I	74.67	9.33	4.33	14.47	111.5	85.5	26	H1	H2	H1	H1	H1	H1	H2	H1	H1	H3	H1	H2	rare	H1	H1	H3	H2	H2	H2	H1	H1	H1	rare	H3	H1	H1	H1	H1	Hb	Ha
LP	TOG7213	Mali	Ogla_II	108.9	8.8	17.7	16.52	117	91.5	25.5	H1	H1	H1	H1	H1	H1	H2	H2	H3	H2	H2	H1	H2	H1	H1	H1	H1	H1	H1	H1	H1	H1	H1	H1	H1	H1	H1	H1	Ha	Hb
LQ	TOG10434	Ivory Coast	Ogla_II	129.11	12.44	14.83	19.22	133.5	91.5	42	H2	H1	H1	H1	H1	H1	H2	H1	H1	H1	H1	H1	H1	H1	H1	H1	H2	H1	H1	H2	H2	H1	H1	H2	H2	H1	H1	H1	Hc	Ha
LR	TOG7255	Chad	Ogla_II	113.89	10.56	14.56	20.3	99	94	5	H3	H1	H1	H1	H1	H1	H2	H1	H2	H1	H1	H2	H1	H1	H1	H1	H1	H2	H1	H1	H1	H1	H1	H1	H3	H2	H1	H1	Ha	Hc
LS	TOG5438	Nigeria	Ogla_I	79	10	5.11	17.52	135	89.5	45.5	H1	H2	H1	H1	H2	H2	H2	H1	H1	H1	H2	H1	H2	rare	H1	H2	H2	H1	H1	H1	H1	H1	H1	H1	H1	H1	H1	H2	Hb	Ha
LT	TOG12366	Guinea Bissau	Ogla_I	91.78	10.44	9.67	16.14	159	96.5	62.5	H1	H1	H1	H3	H2	H1	H1	H1	rare	H1	H1	H1	H1	H1	H1	H3	H4	H1	H1	H1	H3	H1	rare	H3	H1	H1	H1	H1	Ha	Hb
LV	TOG12414	Guinea	Ogla_II	120.17	11.78	15.67	15.24	143.5	99.5	44	H2	H1	H1	H1	H2	H1	H1	H1	H1	H1	H1	H1	H1	H1	H1	H2	H1	H1	H1	H2	H2	H1	rare	H1	H2	H2	H1	H2	Hc	Ha
MA	TOG5453	Nigeria	Ogla_I	92.11	11.44	7.11	19.65	146	96	50	H1	H1	H1	H1	H2	H2	H1	H1	H1	H1	H1	H1	H2	rare	H1	H1	H3	rare	H1	H1	H1	H1	H1	H1	H1	H1	H1	H2	Hb	Ha
MB	TOG12439	Guinea	Ogla_II	112.22	9.56	18.78	16.65	124	80	44	H1	H2	H1	H1	H1	H1	H2	H1	rare	H1	H1	H1	rare	H1	H1	H1	H1	H1	H1	rare	H2	H1	H1	H1	H3	H1	H1	H1	Hc	Hd
MC	TOG14359	Guinea	Ogla_II	89.92	7.92	12.58	13.24	128	86	42	H1	H2	H1	H1	H1	H1	H2	H1	H1	H1	H1	H1	H1	H1	H1	H1	H1	H1	H1	H2	H2	H1	H1	H1	H3	H1	H1	H1	Hc	Ha
MD	TOG5486	Nigeria	Ogla_I	85.87	9	12.07	16.26	131	90	41	H1	H2	H1	H1	H2	H1	H2	H1	H1	H1	H2	H1	H2	H1	H1	H1	H4	H1	H1	rare	H1	H1	H1	H1	H1	H1	H1	H1	Hb	Ha
ME	TOG5494	Nigeria	Ogla_I	NaN	NaN	NaN	NaN	NaN	NaN	NaN	NaN	NaN	NaN	NaN	NaN	NaN	NaN	NaN	NaN	NaN	NaN	NaN	NaN	NaN	NaN	NaN	NaN	NaN	NaN	NaN	NaN	NaN	NaN	NaN	NaN	NaN	NaN	NaN	Hb	Ha
MF	TOG5500	Nigeria	Ogla_I	64.27	6.91	6.09	11.44	113	80	33	H1	H1	H1	H1	H1	H2	H1	H1	H3	H1	H1	H1	H2	H1	H1	rare	H2	H1	H1	H2	H1	H1	H1	H1	H1	H1	H1	H2	Ha	Hb
MG	TOG7268	Cameroon	Ogla_I	55.42	7.58	4	11.67	109.5	73	36.5	H1	H1	H1	H1	H1	H2	H1	H1	rare	H1	H1	H1	H2	H1	H1	H2	H3	H2	H1	H1	H1	H1	H1	H1	H1	H1	H1	H1	Hb	Ha
MH	TOG5672	Nigeria	Ogla_I	69	8.5	6.61	13.67	120	84.5	35.5	H1	H2	H1	H1	H1	H1	rare	H1	rare	H1	H2	H1	H2	H1	H1	H2	H4	H1	H1	H1	H1	H1	H2	H1	H1	H1	H1	H2	Ha	Hb
MI	TOG7124	Mali	Ogla_I	NaN	NaN	NaN	NaN	128.5	87	41.5	NaN	NaN	NaN	NaN	NaN	NaN	NaN	NaN	NaN	NaN	NaN	NaN	NaN	NaN	NaN	NaN	NaN	NaN	NaN	NaN	NaN	NaN	NaN	NaN	NaN	NaN	NaN	NaN	Hb	Ha
MK	1LG117	Mali	Ogla_I	181.94	16.18	15.53	16.36	142	110	32	H2	H1	H1	H3	H2	H1	H2	H1	H1	H1	H2	H2	H1	H1	H1	H4	rare	H1	H1	H1	H1	H1	H2	H3	H1	H2	H1	H1	Hb	Ha
ML	MG53_B	Mali	Ogla_II	77.42	9.08	8.92	13.44	121.5	86.5	35	H1	H1	H1	H3	H1	H1	H1	H1	H1	H2	H1	H1	H2	H1	H1	H2	H1	H1	H1	H2	H1	H1	H1	H1	H2	H2	H1	H2	Hc	Ha
MM	1MG54	Mali	Ogla_II	75.28	7.83	8.33	13.13	111	75	36	H1	H2	H1	H2	H1	H1	rare	H2	H2	H1	H2	H1	H2	H1	H1	H1	H1	H1	H1	H1	H1	rare	H2	H1	H3	H2	H2	H1	Ha	Ha
MP	TG25	Chad	Ogla_I	78.67	8.44	8.72	13.76	132	91.5	40.5	H1	H1	H1	H1	H2	H2	H1	H1	H1	H1	H1	H1	H2	H1	H1	H1	H2	H1	H1	H2	H1	H1	H1	H1	H1	H1	H1	H2	Hb	Ha
MQ	CG150	Senegal	Ogla_II	105.83	13.11	3.94	19.57	152	97.5	54.5	H1	H2	rare	H3	H1	H1	H1	H1	rare	H3	H1	H1	H1	H1	H1	H2	H3	H2	H1	H1	H3	rare	H1	H2	H2	H2	H2	H1	Ha	Hb
MR	SG329	Senegal	Ogla_II	90.5	12.39	1.83	20.98	139	99	40	H2	H1	H2	H3	H2	H2	H1	H1	rare	H3	H1	H1	rare	H2	H2	H4	H3	H2	H2	H1	H3	H2	H1	rare	H2	H2	H2	H2	Hb	Hb
MS	IRGC104174	Guinea	Ogla_II	52.44	6.44	5.67	10.91	102	74.5	27.5	H1	H2	H1	H2	H1	H1	H2	H2	H3	H3	H2	H1	H2	H1	H1	H1	H1	H2	H1	H2	H1	H1	H2	H1	H2	H1	H1	H1	Ha	Hb
MT	TOG5814	Nigeria	Ogla_II	71.33	7.33	9.44	15.29	111.5	84	27.5	H2	H2	H1	H1	H1	H1	H2	H1	H3	H1	H2	H1	H2	H1	H1	H1	H1	H1	H1	H1	H1	H1	H1	H1	H2	H2	H1	H1	Ha	Hb
MV	TOG5953	Nigeria	Ogla_II	98.94	9.61	12.94	17.62	103.5	86.5	17	H3	H1	H1	H1	H1	H1	H2	H1	H4	H1	H2	H2	H1	H1	H1	H1	H1	H1	H1	H1	H1	H1	H1	H2	H2	H2	H1	H1	Ha	Ha
NA	TOG5969	Nigeria	Ogla_I	NaN	NaN	NaN	NaN	NaN	NaN	NaN	NaN	NaN	NaN	NaN	NaN	NaN	NaN	NaN	NaN	NaN	NaN	NaN	NaN	NaN	NaN	NaN	NaN	NaN	NaN	NaN	NaN	NaN	NaN	NaN	NaN	NaN	NaN	NaN	Hb	Ha
NB	TOG6203	Guinea	Ogla_II	104.22	9.67	12	15.72	107	92	15	H3	H2	H1	H1	H1	H1	H2	H1	rare	H1	H2	H1	H1	H1	H1	H1	H1	H1	H1	H1	H1	H1	H1	H1	H2	H2	rare	H1	Ha	Ha
NC	TOG6205	Guinea	Ogla_II	59.11	7	6.28	13.56	99	76.5	22.5	H1	H2	H1	H1	H1	H1	H2	H1	H2	H1	H2	H1	H2	H1	H1	H1	H1	H1	H1	H1	H1	H1	H1	H1	H3	H2	H1	H1	Ha	Hc
ND	TOG6206	Zimbabwe	Ogla_II	98.44	9.78	12.67	15.88	120.5	86	34.5	H1	H2	H1	H3	H1	H1	H1	H1	H1	H1	H1	H1	H1	H1	H1	H1	H1	H1	H1	H1	H1	H1	H1	H1	H3	H2	H1	H1	Hc	Ha
NE	TOG6207	Zimbabwe	Ogla_II	NaN	NaN	NaN	NaN	NaN	NaN	NaN	NaN	NaN	NaN	NaN	NaN	NaN	NaN	NaN	NaN	NaN	NaN	NaN	NaN	NaN	NaN	NaN	NaN	NaN	NaN	NaN	NaN	NaN	NaN	NaN	NaN	NaN	NaN	NaN	Ha	Hh
NF	TOG6220	Burkina Faso	Ogla_II	97.11	10	10.89	15.49	115.5	85.5	30	H1	H1	H1	H1	H1	H1	H1	H1	H3	H1	H1	H1	H2	H1	H1	H2	H1	H1	H1	H2	H1	rare	H1	H1	H2	rare	H1	H1	Ha	Hb
NG	TOG6231	Mali	Ogla_I	107.33	11.22	9.78	16.45	125.5	98	27.5	H1	H1	H1	H1	H1	H2	H2	H1	H1	H3	H1	H1	H1	H1	H1	H2	rare	H2	H2	H1	H2	H1	H2	H1	H3	H2	H1	H1	Hh	Ha
NH	TOG6308	Liberia	Ogla_II	110.47	9.4	16.6	14.44	104	89	15	H3	H1	H1	H1	H1	H1	H2	H1	H2	H1	H1	H2	H1	H1	H1	H1	H1	H2	H1	H1	H1	H1	H1	H1	H3	H2	H1	H1	Ha	Hc
NI	TOG6356	Liberia	Ogla_II	100.39	9.33	12.17	14.65	123	100.5	22.5	H3	H1	H2	H1	H1	H1	H2	H1	H2	H1	H2	H1	H1	H2	H1	H1	rare	H1	H1	H1	H1	H1	H1	H1	H2	H2	H1	H1	Ha	Hc

## Sheet: Table S4
POS	Chr	Ref	Alt	Type	Effect	Gene	Nucleic_changes	Amino_acid_changes	H1	H3
10153278	Chr03	T	C	downstream_gene_variant	MODIFIER	Oglab_006858	c.*433T>C	NaN	T	C
10153479	Chr03	A	C	downstream_gene_variant	MODIFIER	Oglab_006858	c.*634A>C	NaN	A	C
10155049	Chr03	C	T	downstream_gene_variant	MODIFIER	Oglab_006858	c.*2204C>T	NaN	C	T
10156810	Chr03	G	C	downstream_gene_variant	MODIFIER	Oglab_006858	c.*3965G>C	NaN	G	C
10157109	Chr03	G	A	downstream_gene_variant	MODIFIER	Oglab_006858	c.*4264G>A	NaN	G	A
10157315	Chr03	C	T	downstream_gene_variant	MODIFIER	Oglab_006858	c.*4470C>T	NaN	C	T
10157449	Chr03	C	T	downstream_gene_variant	MODIFIER	Oglab_006858	c.*4604C>T	NaN	C	T
10158200	Chr03	T	G	intergenic_region	MODIFIER	Oglab_006858-Oglab_006859	n.10158200T>G	NaN	T	G
10159351	Chr03	G	A	intergenic_region	MODIFIER	Oglab_006858-Oglab_006859	n.10159351G>A	NaN	G	A
10159389	Chr03	C	A	intergenic_region	MODIFIER	Oglab_006858-Oglab_006859	n.10159389C>A	NaN	C	A
10159917	Chr03	T	C	intergenic_region	MODIFIER	Oglab_006858-Oglab_006859	n.10159917T>C	NaN	T	C
10160123	Chr03	TTTC	T	intergenic_region	MODIFIER	Oglab_006858-Oglab_006859	n.10160124_10160126delTTC	NaN	TTTC	T
10160559	Chr03	G	A	intergenic_region	MODIFIER	Oglab_006858-Oglab_006859	n.10160559G>A	NaN	G	A
10161609	Chr03	G	A	intergenic_region	MODIFIER	Oglab_006858-Oglab_006859	n.10161609G>A	NaN	G	A
10161705	Chr03	G	C	downstream_gene_variant	MODIFIER	Oglab_006859	c.*4960C>G	NaN	G	C
10161982	Chr03	C	A	downstream_gene_variant	MODIFIER	Oglab_006859	c.*4683G>T	NaN	C	A
10162686	Chr03	C	A	downstream_gene_variant	MODIFIER	Oglab_006859	c.*3979G>T	NaN	C	A
10163154	Chr03	G	A	downstream_gene_variant	MODIFIER	Oglab_006859	c.*3511C>T	NaN	G	A
10164343	Chr03	AT	A	downstream_gene_variant	MODIFIER	Oglab_006859	c.*2321delA	NaN	AT	A
10164527	Chr03	A	T	downstream_gene_variant	MODIFIER	Oglab_006859	c.*2138T>A	NaN	A	T
10165187	Chr03	G	T	downstream_gene_variant	MODIFIER	Oglab_006859	c.*1478C>A	NaN	G	T
10165370	Chr03	C	T	downstream_gene_variant	MODIFIER	Oglab_006859	c.*1295G>A	NaN	C	T
10165881	Chr03	G	A	downstream_gene_variant	MODIFIER	Oglab_006859	c.*784C>T	NaN	G	A
10166077	Chr03	G	A	downstream_gene_variant	MODIFIER	Oglab_006859	c.*588C>T	NaN	G	A
10166972	Chr03	G	A	missense_variant	MODERATE	Oglab_006859	c.689C>T	p.Thr230Met	G	A
10169698	Chr03	G	T	intron_variant	MODIFIER	Oglab_006859	c.263+2124C>A	NaN	G	T
10171037	Chr03	C	T	intron_variant	MODIFIER	Oglab_006859	c.263+785G>A	NaN	C	T
10171206	Chr03	G	A	intron_variant	MODIFIER	Oglab_006859	c.263+616C>T	NaN	G	A
10172730	Chr03	G	C	upstream_gene_variant	MODIFIER	Oglab_006859	c.-323C>G	NaN	G	C
10172996	Chr03	G	A	upstream_gene_variant	MODIFIER	Oglab_006859	c.-589C>T	NaN	G	A
10173113	Chr03	A	G	upstream_gene_variant	MODIFIER	Oglab_006859	c.-706T>C	NaN	A	G
10173338	Chr03	G	C	upstream_gene_variant	MODIFIER	Oglab_006859	c.-931C>G	NaN	G	C
10173424	Chr03	G	T	upstream_gene_variant	MODIFIER	Oglab_006859	c.-1017C>A	NaN	G	T
10173517	Chr03	C	T	upstream_gene_variant	MODIFIER	Oglab_006859	c.-1110G>A	NaN	C	T
10173922	Chr03	T	G	upstream_gene_variant	MODIFIER	Oglab_006859	c.-1515A>C	NaN	T	G
10174899	Chr03	TCTCTCGATGGGTAACCTAACC	T	upstream_gene_variant	MODIFIER	Oglab_006859	c.-2513_-2493delGGTTAGGTTACCCATCGAGAG	NaN	TCTCTCGATGGGTAACCTAACC	T
10175256	Chr03	C	T	upstream_gene_variant	MODIFIER	Oglab_006859	c.-2849G>A	NaN	C	T
10175277	Chr03	A	G	upstream_gene_variant	MODIFIER	Oglab_006859	c.-2870T>C	NaN	A	G
10175331	Chr03	C	T	upstream_gene_variant	MODIFIER	Oglab_006859	c.-2924G>A	NaN	C	T
10175517	Chr03	T	G	upstream_gene_variant	MODIFIER	Oglab_006859	c.-3110A>C	NaN	T	G
10176407	Chr03	G	C	upstream_gene_variant	MODIFIER	Oglab_006859	c.-4000C>G	NaN	G	C
10180210	Chr03	A	T	intergenic_region	MODIFIER	Oglab_006859-Oglab_006860	n.10180210A>T	NaN	A	T
10182866	Chr03	C	T	intergenic_region	MODIFIER	Oglab_006859-Oglab_006860	n.10182866C>T	NaN	C	T
10182954	Chr03	C	T	intergenic_region	MODIFIER	Oglab_006859-Oglab_006860	n.10182954C>T	NaN	C	T
10183177	Chr03	G	A	intergenic_region	MODIFIER	Oglab_006859-Oglab_006860	n.10183177G>A	NaN	G	A
10183454	Chr03	T	C	intergenic_region	MODIFIER	Oglab_006859-Oglab_006860	n.10183454T>C	NaN	T	C
10183667	Chr03	C	T	intergenic_region	MODIFIER	Oglab_006859-Oglab_006860	n.10183667C>T	NaN	C	T
10183859	Chr03	G	T	intergenic_region	MODIFIER	Oglab_006859-Oglab_006860	n.10183859G>T	NaN	G	T
10184133	Chr03	C	T	intergenic_region	MODIFIER	Oglab_006859-Oglab_006860	n.10184133C>T	NaN	C	T
10184137	Chr03	G	A	intergenic_region	MODIFIER	Oglab_006859-Oglab_006860	n.10184137G>A	NaN	G	A
10185022	Chr03	C	T	downstream_gene_variant	MODIFIER	Oglab_006860	c.*4950G>A	NaN	C	T
10185179	Chr03	T	A	downstream_gene_variant	MODIFIER	Oglab_006860	c.*4793A>T	NaN	T	A
10186060	Chr03	G	A	downstream_gene_variant	MODIFIER	Oglab_006860	c.*3912C>T	NaN	G	A
10186147	Chr03	G	A	downstream_gene_variant	MODIFIER	Oglab_006860	c.*3825C>T	NaN	G	A
10186465	Chr03	C	T	downstream_gene_variant	MODIFIER	Oglab_006860	c.*3507G>A	NaN	C	T
10187411	Chr03	A	G	downstream_gene_variant	MODIFIER	Oglab_006860	c.*2561T>C	NaN	A	G
10187485	Chr03	G	A	downstream_gene_variant	MODIFIER	Oglab_006860	c.*2487C>T	NaN	G	A
10187513	Chr03	T	A	downstream_gene_variant	MODIFIER	Oglab_006860	c.*2459A>T	NaN	T	A
10187547	Chr03	T	C	downstream_gene_variant	MODIFIER	Oglab_006860	c.*2425A>G	NaN	T	C
10187594	Chr03	A	G	downstream_gene_variant	MODIFIER	Oglab_006860	c.*2378T>C	NaN	A	G
10187660	Chr03	C	T	downstream_gene_variant	MODIFIER	Oglab_006860	c.*2312G>A	NaN	C	T
10187772	Chr03	C	T	downstream_gene_variant	MODIFIER	Oglab_006860	c.*2200G>A	NaN	C	T
10187786	Chr03	A	AAG	downstream_gene_variant	MODIFIER	Oglab_006860	c.*2185_*2186insCT	NaN	A	AAG
10188149	Chr03	C	T	downstream_gene_variant	MODIFIER	Oglab_006860	c.*1823G>A	NaN	C	T
10188500	Chr03	G	C	downstream_gene_variant	MODIFIER	Oglab_006860	c.*1472C>G	NaN	G	C
10188653	Chr03	G	GAT	downstream_gene_variant	MODIFIER	Oglab_006860	c.*1318_*1319insAT	NaN	G	GAT
10188861	Chr03	T	C	downstream_gene_variant	MODIFIER	Oglab_006860	c.*1111A>G	NaN	T	C
10189200	Chr03	GA	G	upstream_gene_variant	MODIFIER	Oglab_006862	c.-4789delA	NaN	GA	G
10189209	Chr03	T	C	upstream_gene_variant	MODIFIER	Oglab_006862	c.-4781T>C	NaN	T	C
10189331	Chr03	T	C	upstream_gene_variant	MODIFIER	Oglab_006862	c.-4659T>C	NaN	T	C
10189403	Chr03	T	A	upstream_gene_variant	MODIFIER	Oglab_006862	c.-4587T>A	NaN	T	A
10195388	Chr03	G	C	upstream_gene_variant	MODIFIER	Oglab_006860	c.-4589C>G	NaN	G	C
10202774	Chr03	C	T	downstream_gene_variant	MODIFIER	Oglab_006862	c.*1774C>T	NaN	C	T
10205873	Chr03	T	C	downstream_gene_variant	MODIFIER	Oglab_006862	c.*4873T>C	NaN	T	C
10207820	Chr03	A	G	intergenic_region	MODIFIER	Oglab_006862-Oglab_006863	n.10207820A>G	NaN	A	G
10209477	Chr03	G	T	downstream_gene_variant	MODIFIER	Oglab_006863	c.*4651C>A	NaN	G	T
10209909	Chr03	G	T	downstream_gene_variant	MODIFIER	Oglab_006863	c.*4219C>A	NaN	G	T
10210556	Chr03	A	G	downstream_gene_variant	MODIFIER	Oglab_006863	c.*3572T>C	NaN	A	G
10211546	Chr03	G	C	downstream_gene_variant	MODIFIER	Oglab_006863	c.*2582C>G	NaN	G	C
10213209	Chr03	G	A	downstream_gene_variant	MODIFIER	Oglab_006863	c.*919C>T	NaN	G	A
10213698	Chr03	C	G	3_prime_UTR_variant	MODIFIER	Oglab_006863	c.*430G>C	NaN	C	G
10216747	Chr03	T	C	5_prime_UTR_variant	MODIFIER	Oglab_006863	c.-42A>G	NaN	T	C
10216834	Chr03	G	C	5_prime_UTR_variant	MODIFIER	Oglab_006863	c.-129C>G	NaN	G	C
10217365	Chr03	G	A	upstream_gene_variant	MODIFIER	Oglab_006863	c.-660C>T	NaN	G	A
10217603	Chr03	A	G	upstream_gene_variant	MODIFIER	Oglab_006863	c.-898T>C	NaN	A	G
10217642	Chr03	A	G	upstream_gene_variant	MODIFIER	Oglab_006863	c.-937T>C	NaN	A	G
10218571	Chr03	T	G	upstream_gene_variant	MODIFIER	Oglab_006863	c.-1866A>C	NaN	T	G
10219436	Chr03	C	G	upstream_gene_variant	MODIFIER	Oglab_006863	c.-2731G>C	NaN	C	G
10219865	Chr03	C	T	upstream_gene_variant	MODIFIER	Oglab_006863	c.-3160G>A	NaN	C	T
10220231	Chr03	G	A	upstream_gene_variant	MODIFIER	Oglab_006863	c.-3526C>T	NaN	G	A
10220433	Chr03	A	G	upstream_gene_variant	MODIFIER	Oglab_006863	c.-3728T>C	NaN	A	G
10220728	Chr03	T	C	upstream_gene_variant	MODIFIER	Oglab_006863	c.-4023A>G	NaN	T	C
10221817	Chr03	A	C	upstream_gene_variant	MODIFIER	Oglab_006863	c.-5112T>G	NaN	A	C
10221828	Chr03	G	C	upstream_gene_variant	MODIFIER	Oglab_006863	c.-5123C>G	NaN	G	C
10223288	Chr03	A	C	intergenic_region	MODIFIER	Oglab_006863-Oglab_006864	n.10223288A>C	NaN	A	C
10223634	Chr03	A	G	intergenic_region	MODIFIER	Oglab_006863-Oglab_006864	n.10223634A>G	NaN	A	G
10223660	Chr03	G	A	intergenic_region	MODIFIER	Oglab_006863-Oglab_006864	n.10223660G>A	NaN	G	A
10223673	Chr03	T	A	intergenic_region	MODIFIER	Oglab_006863-Oglab_006864	n.10223673T>A	NaN	T	A
10224323	Chr03	T	C	intergenic_region	MODIFIER	Oglab_006863-Oglab_006864	n.10224323T>C	NaN	T	C
10224516	Chr03	C	T	intergenic_region	MODIFIER	Oglab_006863-Oglab_006864	n.10224516C>T	NaN	C	T
10224535	Chr03	A	G	intergenic_region	MODIFIER	Oglab_006863-Oglab_006864	n.10224535A>G	NaN	A	G
10224579	Chr03	A	G	intergenic_region	MODIFIER	Oglab_006863-Oglab_006864	n.10224579A>G	NaN	A	G
10224689	Chr03	G	A	intergenic_region	MODIFIER	Oglab_006863-Oglab_006864	n.10224689G>A	NaN	G	A
10225204	Chr03	A	G	intergenic_region	MODIFIER	Oglab_006863-Oglab_006864	n.10225204A>G	NaN	A	G
10225471	Chr03	A	G	intergenic_region	MODIFIER	Oglab_006863-Oglab_006864	n.10225471A>G	NaN	A	G
10226071	Chr03	C	T	intergenic_region	MODIFIER	Oglab_006863-Oglab_006864	n.10226071C>T	NaN	C	T
10226836	Chr03	G	A	intergenic_region	MODIFIER	Oglab_006863-Oglab_006864	n.10226836G>A	NaN	G	A
10227040	Chr03	G	A	intergenic_region	MODIFIER	Oglab_006863-Oglab_006864	n.10227040G>A	NaN	G	A
10227119	Chr03	C	T	intergenic_region	MODIFIER	Oglab_006863-Oglab_006864	n.10227119C>T	NaN	C	T
10227153	Chr03	G	A	intergenic_region	MODIFIER	Oglab_006863-Oglab_006864	n.10227153G>A	NaN	G	A
10227216	Chr03	A	T	intergenic_region	MODIFIER	Oglab_006863-Oglab_006864	n.10227216A>T	NaN	A	T
10227475	Chr03	C	T	intergenic_region	MODIFIER	Oglab_006863-Oglab_006864	n.10227475C>T	NaN	C	T
10227534	Chr03	C	CTG	intergenic_region	MODIFIER	Oglab_006863-Oglab_006864	n.10227534_10227535insTG	NaN	C	CTG
10227811	Chr03	A	G	intergenic_region	MODIFIER	Oglab_006863-Oglab_006864	n.10227811A>G	NaN	A	G
10227883	Chr03	C	T	intergenic_region	MODIFIER	Oglab_006863-Oglab_006864	n.10227883C>T	NaN	C	T
10228030	Chr03	A	ACCGCTGTAC	intergenic_region	MODIFIER	Oglab_006863-Oglab_006864	n.10228030_10228031insCCGCTGTAC	NaN	A	ACCGCTGTAC
10228238	Chr03	T	C	intergenic_region	MODIFIER	Oglab_006863-Oglab_006864	n.10228238T>C	NaN	T	C
10228382	Chr03	C	T	intergenic_region	MODIFIER	Oglab_006863-Oglab_006864	n.10228382C>T	NaN	C	T
10228525	Chr03	G	A	intergenic_region	MODIFIER	Oglab_006863-Oglab_006864	n.10228525G>A	NaN	G	A
10228837	Chr03	G	C	intergenic_region	MODIFIER	Oglab_006863-Oglab_006864	n.10228837G>C	NaN	G	C
10228848	Chr03	A	C	intergenic_region	MODIFIER	Oglab_006863-Oglab_006864	n.10228848A>C	NaN	A	C
10228950	Chr03	C	A	intergenic_region	MODIFIER	Oglab_006863-Oglab_006864	n.10228950C>A	NaN	C	A
10229329	Chr03	G	A	intergenic_region	MODIFIER	Oglab_006863-Oglab_006864	n.10229329G>A	NaN	G	A
10229671	Chr03	T	A	intergenic_region	MODIFIER	Oglab_006863-Oglab_006864	n.10229671T>A	NaN	T	A
10229673	Chr03	G	T	intergenic_region	MODIFIER	Oglab_006863-Oglab_006864	n.10229673G>T	NaN	G	T
10230848	Chr03	G	A	intergenic_region	MODIFIER	Oglab_006863-Oglab_006864	n.10230848G>A	NaN	G	A
10231111	Chr03	A	G	intergenic_region	MODIFIER	Oglab_006863-Oglab_006864	n.10231111A>G	NaN	A	G
10231963	Chr03	A	T	intergenic_region	MODIFIER	Oglab_006863-Oglab_006864	n.10231963A>T	NaN	A	T
10232306	Chr03	C	T	intergenic_region	MODIFIER	Oglab_006863-Oglab_006864	n.10232306C>T	NaN	C	T
10232409	Chr03	TA	T	downstream_gene_variant	MODIFIER	Oglab_006864	c.*4981delT	NaN	TA	T
10232412	Chr03	T	G	downstream_gene_variant	MODIFIER	Oglab_006864	c.*4979A>C	NaN	T	G
10232826	Chr03	C	T	downstream_gene_variant	MODIFIER	Oglab_006864	c.*4565G>A	NaN	C	T
10232854	Chr03	GTGTTCATAAGTGTTCATA	G	downstream_gene_variant	MODIFIER	Oglab_006864	c.*4519_*4536delTATGAACACTTATGAACA	NaN	GTGTTCATAAGTGTTCATA	G
10233166	Chr03	C	T	downstream_gene_variant	MODIFIER	Oglab_006864	c.*4225G>A	NaN	C	T
10233178	Chr03	C	T	downstream_gene_variant	MODIFIER	Oglab_006864	c.*4213G>A	NaN	C	T
10233181	Chr03	G	A	downstream_gene_variant	MODIFIER	Oglab_006864	c.*4210C>T	NaN	G	A
10233990	Chr03	G	GAA	downstream_gene_variant	MODIFIER	Oglab_006864	c.*3400_*3401insTT	NaN	G	GAA
10234117	Chr03	C	A	downstream_gene_variant	MODIFIER	Oglab_006864	c.*3274G>T	NaN	C	A
10234349	Chr03	A	T	downstream_gene_variant	MODIFIER	Oglab_006864	c.*3042T>A	NaN	A	T
10234427	Chr03	C	T	downstream_gene_variant	MODIFIER	Oglab_006864	c.*2964G>A	NaN	C	T
10235362	Chr03	G	A	downstream_gene_variant	MODIFIER	Oglab_006864	c.*2029C>T	NaN	G	A
10236082	Chr03	A	G	downstream_gene_variant	MODIFIER	Oglab_006864	c.*1309T>C	NaN	A	G
10236245	Chr03	A	G	downstream_gene_variant	MODIFIER	Oglab_006864	c.*1146T>C	NaN	A	G
10236932	Chr03	A	G	downstream_gene_variant	MODIFIER	Oglab_006864	c.*459T>C	NaN	A	G
10237090	Chr03	A	G	downstream_gene_variant	MODIFIER	Oglab_006864	c.*301T>C	NaN	A	G
10237098	Chr03	A	G	downstream_gene_variant	MODIFIER	Oglab_006864	c.*293T>C	NaN	A	G
10238078	Chr03	T	C	upstream_gene_variant	MODIFIER	Oglab_006864	c.-460A>G	NaN	T	C
10238090	Chr03	T	C	upstream_gene_variant	MODIFIER	Oglab_006864	c.-472A>G	NaN	T	C
10238467	Chr03	A	T	upstream_gene_variant	MODIFIER	Oglab_006864	c.-849T>A	NaN	A	T
10239347	Chr03	C	T	upstream_gene_variant	MODIFIER	Oglab_006864	c.-1729G>A	NaN	C	T
10239459	Chr03	C	T	upstream_gene_variant	MODIFIER	Oglab_006864	c.-1841G>A	NaN	C	T
10240923	Chr03	C	T	upstream_gene_variant	MODIFIER	Oglab_006864	c.-3305G>A	NaN	C	T
10241163	Chr03	TA	T	upstream_gene_variant	MODIFIER	Oglab_006864	c.-3546delT	NaN	TA	T
10241241	Chr03	A	T	upstream_gene_variant	MODIFIER	Oglab_006864	c.-3623T>A	NaN	A	T
10241267	Chr03	C	T	upstream_gene_variant	MODIFIER	Oglab_006864	c.-3649G>A	NaN	C	T
10242179	Chr03	TA	T	upstream_gene_variant	MODIFIER	Oglab_006864	c.-4562delT	NaN	TA	T
10242229	Chr03	G	C	upstream_gene_variant	MODIFIER	Oglab_006864	c.-4611C>G	NaN	G	C
10242317	Chr03	G	A	upstream_gene_variant	MODIFIER	Oglab_006864	c.-4699C>T	NaN	G	A
10243395	Chr03	C	T	downstream_gene_variant	MODIFIER	Oglab_006865	c.*1765G>A	NaN	C	T
10243959	Chr03	A	T	downstream_gene_variant	MODIFIER	Oglab_006865	c.*1201T>A	NaN	A	T
10244130	Chr03	T	TC	downstream_gene_variant	MODIFIER	Oglab_006865	c.*1029_*1030insG	NaN	T	TC
10244451	Chr03	T	C	downstream_gene_variant	MODIFIER	Oglab_006865	c.*709A>G	NaN	T	C
10244537	Chr03	T	C	downstream_gene_variant	MODIFIER	Oglab_006865	c.*623A>G	NaN	T	C
10244635	Chr03	G	A	downstream_gene_variant	MODIFIER	Oglab_006865	c.*525C>T	NaN	G	A
10245158	Chr03	A	T	3_prime_UTR_variant	MODIFIER	Oglab_006865	c.*2T>A	NaN	A	T
10245250	Chr03	C	CAGA	intron_variant	MODIFIER	Oglab_006865	c.274-32_274-31insTCT	NaN	C	CAGA
10245251	Chr03	T	G	intron_variant	MODIFIER	Oglab_006865	c.274-32A>C	NaN	T	G
10247618	Chr03	A	G	5_prime_UTR_variant	MODIFIER	Oglab_006865	c.-69T>C	NaN	A	G
10248244	Chr03	A	G	upstream_gene_variant	MODIFIER	Oglab_006865	c.-695T>C	NaN	A	G
10248248	Chr03	G	A	upstream_gene_variant	MODIFIER	Oglab_006865	c.-699C>T	NaN	G	A
10249140	Chr03	C	T	upstream_gene_variant	MODIFIER	Oglab_006865	c.-1591G>A	NaN	C	T
10249403	Chr03	C	A	upstream_gene_variant	MODIFIER	Oglab_006865	c.-1854G>T	NaN	C	A
10249684	Chr03	T	G	upstream_gene_variant	MODIFIER	Oglab_006865	c.-2135A>C	NaN	T	G
10249980	Chr03	C	T	upstream_gene_variant	MODIFIER	Oglab_006865	c.-2431G>A	NaN	C	T
10249984	Chr03	C	T	upstream_gene_variant	MODIFIER	Oglab_006865	c.-2435G>A	NaN	C	T
10250012	Chr03	G	A	upstream_gene_variant	MODIFIER	Oglab_006865	c.-2463C>T	NaN	G	A
10251942	Chr03	A	T	upstream_gene_variant	MODIFIER	Oglab_006865	c.-4393T>A	NaN	A	T
10251989	Chr03	G	GA	upstream_gene_variant	MODIFIER	Oglab_006865	c.-4441_-4440insT	NaN	G	GA
10252036	Chr03	T	C	upstream_gene_variant	MODIFIER	Oglab_006865	c.-4487A>G	NaN	T	C
10252092	Chr03	G	A	upstream_gene_variant	MODIFIER	Oglab_006865	c.-4543C>T	NaN	G	A
10252384	Chr03	T	C	upstream_gene_variant	MODIFIER	Oglab_006865	c.-4835A>G	NaN	T	C
10253075	Chr03	A	C	upstream_gene_variant	MODIFIER	Oglab_006866	c.-2740A>C	NaN	A	C
10253379	Chr03	A	C	upstream_gene_variant	MODIFIER	Oglab_006866	c.-2436A>C	NaN	A	C
10254339	Chr03	G	GT	upstream_gene_variant	MODIFIER	Oglab_006866	c.-1476_-1475insT	NaN	G	GT
10257897	Chr03	G	A	synonymous_variant	LOW	Oglab_006867	c.2667C>T	p.Ala889Ala	G	A
10258225	Chr03	G	A	downstream_gene_variant	MODIFIER	Oglab_006866	c.*1853G>A	NaN	G	A
10258304	Chr03	C	T	downstream_gene_variant	MODIFIER	Oglab_006866	c.*1932C>T	NaN	C	T
10259807	Chr03	T	C	downstream_gene_variant	MODIFIER	Oglab_006866	c.*3435T>C	NaN	T	C
10260141	Chr03	G	A	downstream_gene_variant	MODIFIER	Oglab_006866	c.*3769G>A	NaN	G	A
10260237	Chr03	G	A	downstream_gene_variant	MODIFIER	Oglab_006866	c.*3865G>A	NaN	G	A
10260285	Chr03	T	A	downstream_gene_variant	MODIFIER	Oglab_006866	c.*3913T>A	NaN	T	A
10260498	Chr03	A	T	downstream_gene_variant	MODIFIER	Oglab_006866	c.*4126A>T	NaN	A	T
10262587	Chr03	T	A	intron_variant	MODIFIER	Oglab_006867	c.1722-1463A>T	NaN	T	A
10263001	Chr03	A	G	intron_variant	MODIFIER	Oglab_006867	c.1722-1877T>C	NaN	A	G
10263027	Chr03	T	C	intron_variant	MODIFIER	Oglab_006867	c.1722-1903A>G	NaN	T	C
10263072	Chr03	G	C	intron_variant	MODIFIER	Oglab_006867	c.1722-1948C>G	NaN	G	C
10263255	Chr03	G	A	intron_variant	MODIFIER	Oglab_006867	c.1721+1928C>T	NaN	G	A
10263268	Chr03	TAAAAAATAC	T	intron_variant	MODIFIER	Oglab_006867	c.1721+1906_1721+1914delGTATTTTTT	NaN	TAAAAAATAC	T
10263561	Chr03	C	T	intron_variant	MODIFIER	Oglab_006867	c.1721+1622G>A	NaN	C	T
10263596	Chr03	C	T	intron_variant	MODIFIER	Oglab_006867	c.1721+1587G>A	NaN	C	T
10263630	Chr03	G	T	intron_variant	MODIFIER	Oglab_006867	c.1721+1553C>A	NaN	G	T
10263719	Chr03	C	T	intron_variant	MODIFIER	Oglab_006867	c.1721+1464G>A	NaN	C	T
10263763	Chr03	G	T	intron_variant	MODIFIER	Oglab_006867	c.1721+1420C>A	NaN	G	T
10264092	Chr03	AT	A	intron_variant	MODIFIER	Oglab_006867	c.1721+1090delA	NaN	AT	A
10264095	Chr03	A	C	intron_variant	MODIFIER	Oglab_006867	c.1721+1088T>G	NaN	A	C
10264355	Chr03	T	C	intron_variant	MODIFIER	Oglab_006867	c.1721+828A>G	NaN	T	C
10264412	Chr03	T	G	intron_variant	MODIFIER	Oglab_006867	c.1721+771A>C	NaN	T	G
10264500	Chr03	G	A	intron_variant	MODIFIER	Oglab_006867	c.1721+683C>T	NaN	G	A
10264505	Chr03	A	G	intron_variant	MODIFIER	Oglab_006867	c.1721+678T>C	NaN	A	G
10264562	Chr03	A	G	intron_variant	MODIFIER	Oglab_006867	c.1721+621T>C	NaN	A	G
10264581	Chr03	TTTTCCATTTGCCAAACATTGCCA	T	intron_variant	MODIFIER	Oglab_006867	c.1721+579_1721+601delTGGCAATGTTTGGCAAATGGAAA	NaN	TTTTCCATTTGCCAAACATTGCCA	T
10264748	Chr03	T	C	intron_variant	MODIFIER	Oglab_006867	c.1721+435A>G	NaN	T	C
10264813	Chr03	C	T	intron_variant	MODIFIER	Oglab_006867	c.1721+370G>A	NaN	C	T
10264874	Chr03	A	ACTTC	intron_variant	MODIFIER	Oglab_006867	c.1721+308_1721+309insGAAG	NaN	A	ACTTC
10265115	Chr03	G	A	intron_variant	MODIFIER	Oglab_006867	c.1721+68C>T	NaN	G	A
10266019	Chr03	G	A	synonymous_variant	LOW	Oglab_006867	c.885C>T	p.Cys295Cys	G	A
10266150	Chr03	T	C	intron_variant	MODIFIER	Oglab_006867	c.829-75A>G	NaN	T	C
10266221	Chr03	T	TAC	intron_variant	MODIFIER	Oglab_006867	c.828+82_828+83dupGT	NaN	T	TAC
10266297	Chr03	C	T	splice_region_variant&intron_variant	LOW	Oglab_006867	c.828+8G>A	NaN	C	T
10266542	Chr03	T	C	synonymous_variant	LOW	Oglab_006867	c.591A>G	p.Pro197Pro	T	C
10267326	Chr03	G	A	intron_variant	MODIFIER	Oglab_006867	c.238-431C>T	NaN	G	A
10267955	Chr03	TA	T	downstream_gene_variant	MODIFIER	Oglab_006868	c.*4458delT	NaN	TA	T
10268253	Chr03	A	C	synonymous_variant	LOW	Oglab_006867	c.21T>G	p.Gly7Gly	A	C
10268655	Chr03	C	CA	upstream_gene_variant	MODIFIER	Oglab_006867	c.-383_-382insT	NaN	C	CA
10268672	Chr03	A	G	upstream_gene_variant	MODIFIER	Oglab_006867	c.-399T>C	NaN	A	G
10268834	Chr03	G	A	upstream_gene_variant	MODIFIER	Oglab_006867	c.-561C>T	NaN	G	A
10268881	Chr03	G	T	upstream_gene_variant	MODIFIER	Oglab_006867	c.-608C>A	NaN	G	T
10268900	Chr03	G	A	upstream_gene_variant	MODIFIER	Oglab_006867	c.-627C>T	NaN	G	A
10269725	Chr03	A	G	upstream_gene_variant	MODIFIER	Oglab_006867	c.-1452T>C	NaN	A	G
10269743	Chr03	C	G	upstream_gene_variant	MODIFIER	Oglab_006867	c.-1470G>C	NaN	C	G
10269744	Chr03	G	A	upstream_gene_variant	MODIFIER	Oglab_006867	c.-1471C>T	NaN	G	A
10270263	Chr03	T	C	upstream_gene_variant	MODIFIER	Oglab_006867	c.-1990A>G	NaN	T	C
10270312	Chr03	T	TC	upstream_gene_variant	MODIFIER	Oglab_006867	c.-2040_-2039insG	NaN	T	TC
10270720	Chr03	AT	A	upstream_gene_variant	MODIFIER	Oglab_006867	c.-2448delA	NaN	AT	A
10270777	Chr03	C	T	upstream_gene_variant	MODIFIER	Oglab_006867	c.-2504G>A	NaN	C	T
10271191	Chr03	G	A	upstream_gene_variant	MODIFIER	Oglab_006867	c.-2918C>T	NaN	G	A
10271282	Chr03	T	C	upstream_gene_variant	MODIFIER	Oglab_006867	c.-3009A>G	NaN	T	C
10271541	Chr03	C	T	upstream_gene_variant	MODIFIER	Oglab_006867	c.-3268G>A	NaN	C	T
10271864	Chr03	A	C	upstream_gene_variant	MODIFIER	Oglab_006867	c.-3591T>G	NaN	A	C
10273328	Chr03	T	C	upstream_gene_variant	MODIFIER	Oglab_006867	c.-5055A>G	NaN	T	C
10273503	Chr03	T	TGATCGGA	upstream_gene_variant	MODIFIER	Oglab_006868	c.-458_-457insTCCGATC	NaN	T	TGATCGGA
10273531	Chr03	G	A	upstream_gene_variant	MODIFIER	Oglab_006868	c.-485C>T	NaN	G	A
10273770	Chr03	T	C	upstream_gene_variant	MODIFIER	Oglab_006868	c.-724A>G	NaN	T	C
10273783	Chr03	C	T	upstream_gene_variant	MODIFIER	Oglab_006868	c.-737G>A	NaN	C	T
10273952	Chr03	G	A	upstream_gene_variant	MODIFIER	Oglab_006868	c.-906C>T	NaN	G	A
10275762	Chr03	A	G	upstream_gene_variant	MODIFIER	Oglab_006868	c.-2716T>C	NaN	A	G
10276669	Chr03	A	G	upstream_gene_variant	MODIFIER	Oglab_006868	c.-3623T>C	NaN	A	G
10276723	Chr03	G	T	upstream_gene_variant	MODIFIER	Oglab_006868	c.-3677C>A	NaN	G	T
10277009	Chr03	G	A	upstream_gene_variant	MODIFIER	Oglab_006868	c.-3963C>T	NaN	G	A
10277080	Chr03	C	G	upstream_gene_variant	MODIFIER	Oglab_006868	c.-4034G>C	NaN	C	G
10277540	Chr03	C	T	upstream_gene_variant	MODIFIER	Oglab_006868	c.-4494G>A	NaN	C	T
10277541	Chr03	C	G	upstream_gene_variant	MODIFIER	Oglab_006868	c.-4495G>C	NaN	C	G
10277860	Chr03	C	G	upstream_gene_variant	MODIFIER	Oglab_006868	c.-4814G>C	NaN	C	G
10278076	Chr03	A	T	upstream_gene_variant	MODIFIER	Oglab_006870	c.-4314A>T	NaN	A	T
10278107	Chr03	G	A	upstream_gene_variant	MODIFIER	Oglab_006870	c.-4283G>A	NaN	G	A
10278240	Chr03	G	A	upstream_gene_variant	MODIFIER	Oglab_006870	c.-4150G>A	NaN	G	A
10278351	Chr03	T	C	upstream_gene_variant	MODIFIER	Oglab_006870	c.-4039T>C	NaN	T	C
10278409	Chr03	T	C	upstream_gene_variant	MODIFIER	Oglab_006870	c.-3981T>C	NaN	T	C
10278600	Chr03	A	G	upstream_gene_variant	MODIFIER	Oglab_006870	c.-3790A>G	NaN	A	G
10278957	Chr03	T	C	upstream_gene_variant	MODIFIER	Oglab_006870	c.-3433T>C	NaN	T	C
10279009	Chr03	GA	G	upstream_gene_variant	MODIFIER	Oglab_006870	c.-3380delA	NaN	GA	G
10279086	Chr03	G	T	upstream_gene_variant	MODIFIER	Oglab_006870	c.-3304G>T	NaN	G	T
10279135	Chr03	C	T	upstream_gene_variant	MODIFIER	Oglab_006870	c.-3255C>T	NaN	C	T
10279200	Chr03	A	G	upstream_gene_variant	MODIFIER	Oglab_006870	c.-3190A>G	NaN	A	G
10279499	Chr03	A	G	upstream_gene_variant	MODIFIER	Oglab_006870	c.-2891A>G	NaN	A	G
10279605	Chr03	G	A	upstream_gene_variant	MODIFIER	Oglab_006870	c.-2785G>A	NaN	G	A
10279866	Chr03	C	T	upstream_gene_variant	MODIFIER	Oglab_006870	c.-2524C>T	NaN	C	T
10279914	Chr03	G	A	upstream_gene_variant	MODIFIER	Oglab_006870	c.-2476G>A	NaN	G	A
10280079	Chr03	G	A	upstream_gene_variant	MODIFIER	Oglab_006870	c.-2311G>A	NaN	G	A
10280546	Chr03	TG	T	3_prime_UTR_variant	MODIFIER	Oglab_006869	c.*240delC	NaN	TG	T
10280551	Chr03	G	A	3_prime_UTR_variant	MODIFIER	Oglab_006869	c.*236C>T	NaN	G	A
10281461	Chr03	C	T	missense_variant	MODERATE	Oglab_006869	c.196G>A	p.Val66Met	C	T
10281733	Chr03	T	C	5_prime_UTR_variant	MODIFIER	Oglab_006869	c.-77A>G	NaN	T	C
10282174	Chr03	C	G	upstream_gene_variant	MODIFIER	Oglab_006869	c.-518G>C	NaN	C	G
10283474	Chr03	T	G	upstream_gene_variant	MODIFIER	Oglab_006869	c.-1818A>C	NaN	T	G
10283507	Chr03	T	C	upstream_gene_variant	MODIFIER	Oglab_006869	c.-1851A>G	NaN	T	C
10285224	Chr03	T	C	synonymous_variant	LOW	Oglab_006870	c.1629T>C	p.Ile543Ile	T	C
10285248	Chr03	C	T	synonymous_variant	LOW	Oglab_006870	c.1653C>T	p.Cys551Cys	C	T
10286884	Chr03	G	A	missense_variant	MODERATE	Oglab_006870	c.1840G>A	p.Val614Ile	G	A
10287595	Chr03	A	T	synonymous_variant	LOW	Oglab_006870	c.2181A>T	p.Ala727Ala	A	T
10288739	Chr03	T	G	upstream_gene_variant	MODIFIER	Oglab_006871	c.-878T>G	NaN	T	G
10289033	Chr03	G	A	upstream_gene_variant	MODIFIER	Oglab_006871	c.-584G>A	NaN	G	A
10290182	Chr03	CTAG	C	upstream_gene_variant	MODIFIER	Oglab_006872	c.-1839_-1837delTAG	NaN	CTAG	C
10291875	Chr03	G	A	upstream_gene_variant	MODIFIER	Oglab_006872	c.-147G>A	NaN	G	A
10292327	Chr03	A	G	synonymous_variant	LOW	Oglab_006872	c.306A>G	p.Ala102Ala	A	G
10293442	Chr03	A	C	downstream_gene_variant	MODIFIER	Oglab_006870	c.*5010A>C	NaN	A	C
10294545	Chr03	A	G	downstream_gene_variant	MODIFIER	Oglab_006871	c.*3797A>G	NaN	A	G
10297779	Chr03	T	C	upstream_gene_variant	MODIFIER	Oglab_006873	c.-837A>G	NaN	T	C
10297971	Chr03	C	T	upstream_gene_variant	MODIFIER	Oglab_006873	c.-1029G>A	NaN	C	T
10298044	Chr03	C	T	upstream_gene_variant	MODIFIER	Oglab_006873	c.-1102G>A	NaN	C	T
10298131	Chr03	T	TG	upstream_gene_variant	MODIFIER	Oglab_006873	c.-1190_-1189insC	NaN	T	TG
10298241	Chr03	T	C	upstream_gene_variant	MODIFIER	Oglab_006873	c.-1299A>G	NaN	T	C
10299099	Chr03	G	C	upstream_gene_variant	MODIFIER	Oglab_006873	c.-2157C>G	NaN	G	C
10299358	Chr03	T	C	upstream_gene_variant	MODIFIER	Oglab_006873	c.-2416A>G	NaN	T	C
10300092	Chr03	T	C	upstream_gene_variant	MODIFIER	Oglab_006873	c.-3150A>G	NaN	T	C
10300270	Chr03	A	G	upstream_gene_variant	MODIFIER	Oglab_006873	c.-3328T>C	NaN	A	G
10300494	Chr03	A	G	upstream_gene_variant	MODIFIER	Oglab_006873	c.-3552T>C	NaN	A	G
10300517	Chr03	C	T	upstream_gene_variant	MODIFIER	Oglab_006873	c.-3575G>A	NaN	C	T
10300653	Chr03	C	A	upstream_gene_variant	MODIFIER	Oglab_006873	c.-3711G>T	NaN	C	A
10300670	Chr03	T	C	upstream_gene_variant	MODIFIER	Oglab_006873	c.-3728A>G	NaN	T	C
10300746	Chr03	CA	C	upstream_gene_variant	MODIFIER	Oglab_006873	c.-3805delT	NaN	CA	C
10300906	Chr03	T	C	upstream_gene_variant	MODIFIER	Oglab_006873	c.-3964A>G	NaN	T	C
10301703	Chr03	T	A	upstream_gene_variant	MODIFIER	Oglab_006873	c.-4761A>T	NaN	T	A
10301714	Chr03	A	G	upstream_gene_variant	MODIFIER	Oglab_006873	c.-4772T>C	NaN	A	G
10301738	Chr03	T	C	upstream_gene_variant	MODIFIER	Oglab_006873	c.-4796A>G	NaN	T	C
10301931	Chr03	C	G	upstream_gene_variant	MODIFIER	Oglab_006873	c.-4989G>C	NaN	C	G
10302018	Chr03	T	A	upstream_gene_variant	MODIFIER	Oglab_006874	c.-3926T>A	NaN	T	A
10302041	Chr03	G	A	upstream_gene_variant	MODIFIER	Oglab_006874	c.-3903G>A	NaN	G	A
10302085	Chr03	T	A	upstream_gene_variant	MODIFIER	Oglab_006874	c.-3859T>A	NaN	T	A
10302587	Chr03	C	T	upstream_gene_variant	MODIFIER	Oglab_006874	c.-3357C>T	NaN	C	T
10302908	Chr03	C	T	upstream_gene_variant	MODIFIER	Oglab_006874	c.-3036C>T	NaN	C	T
10303346	Chr03	G	GA	upstream_gene_variant	MODIFIER	Oglab_006874	c.-2598_-2597insA	NaN	G	GA
10303575	Chr03	C	T	upstream_gene_variant	MODIFIER	Oglab_006874	c.-2369C>T	NaN	C	T
10303636	Chr03	G	A	upstream_gene_variant	MODIFIER	Oglab_006874	c.-2308G>A	NaN	G	A
10303864	Chr03	T	C	upstream_gene_variant	MODIFIER	Oglab_006874	c.-2080T>C	NaN	T	C
10303932	Chr03	C	T	upstream_gene_variant	MODIFIER	Oglab_006874	c.-2012C>T	NaN	C	T
10304078	Chr03	A	C	upstream_gene_variant	MODIFIER	Oglab_006874	c.-1866A>C	NaN	A	C
10304519	Chr03	G	A	upstream_gene_variant	MODIFIER	Oglab_006874	c.-1425G>A	NaN	G	A
10304694	Chr03	G	C	upstream_gene_variant	MODIFIER	Oglab_006874	c.-1250G>C	NaN	G	C
10305141	Chr03	G	T	upstream_gene_variant	MODIFIER	Oglab_006874	c.-803G>T	NaN	G	T
10305310	Chr03	G	GC	upstream_gene_variant	MODIFIER	Oglab_006874	c.-634_-633insC	NaN	G	GC
10305389	Chr03	A	G	upstream_gene_variant	MODIFIER	Oglab_006874	c.-555A>G	NaN	A	G
10305399	Chr03	A	G	upstream_gene_variant	MODIFIER	Oglab_006874	c.-545A>G	NaN	A	G
10305939	Chr03	G	A	upstream_gene_variant	MODIFIER	Oglab_006874	c.-5G>A	NaN	G	A
10306346	Chr03	A	C	missense_variant	MODERATE	Oglab_006874	c.403A>C	p.Ser135Arg	A	C
10306565	Chr03	G	C	missense_variant	MODERATE	Oglab_006874	c.622G>C	p.Val208Leu	G	C
10308469	Chr03	A	T	downstream_gene_variant	MODIFIER	Oglab_006874	c.*1176A>T	NaN	A	T
10309300	Chr03	C	T	missense_variant	MODERATE	Oglab_006875	c.4751G>A	p.Gly1584Glu	C	T
10309331	Chr03	C	A	missense_variant	MODERATE	Oglab_006875	c.4720G>T	p.Asp1574Tyr	C	A
10310128	Chr03	A	G	downstream_gene_variant	MODIFIER	Oglab_006874	c.*2835A>G	NaN	A	G
10310657	Chr03	T	A	downstream_gene_variant	MODIFIER	Oglab_006874	c.*3364T>A	NaN	T	A
10310728	Chr03	T	C	downstream_gene_variant	MODIFIER	Oglab_006874	c.*3435T>C	NaN	T	C
10311043	Chr03	AATTGTGTCTAGATTCATTAACATCTATATGAATGTGG	A	downstream_gene_variant	MODIFIER	Oglab_006874	c.*3751_*3787delATTGTGTCTAGATTCATTAACATCTATATGAATGTGG	NaN	AATTGTGTCTAGATTCATTAACATCTATATGAATGTGG	A
10311090	Chr03	C	G	downstream_gene_variant	MODIFIER	Oglab_006874	c.*3797C>G	NaN	C	G
10311091	Chr03	T	A	downstream_gene_variant	MODIFIER	Oglab_006874	c.*3798T>A	NaN	T	A
10311489	Chr03	A	G	synonymous_variant	LOW	Oglab_006875	c.4122T>C	p.Ser1374Ser	A	G
10312261	Chr03	A	T	missense_variant	MODERATE	Oglab_006875	c.3350T>A	p.Leu1117His	A	T
10312334	Chr03	T	C	missense_variant	MODERATE	Oglab_006875	c.3277A>G	p.Asn1093Asp	T	C
10313944	Chr03	T	A	downstream_gene_variant	MODIFIER	Oglab_006876	c.*979T>A	NaN	T	A
10314390	Chr03	T	A	downstream_gene_variant	MODIFIER	Oglab_006876	c.*1425T>A	NaN	T	A
10314642	Chr03	G	A	downstream_gene_variant	MODIFIER	Oglab_006876	c.*1677G>A	NaN	G	A
10314754	Chr03	T	C	downstream_gene_variant	MODIFIER	Oglab_006876	c.*1789T>C	NaN	T	C
10315343	Chr03	T	C	downstream_gene_variant	MODIFIER	Oglab_006876	c.*2378T>C	NaN	T	C
10315674	Chr03	G	A	downstream_gene_variant	MODIFIER	Oglab_006876	c.*2709G>A	NaN	G	A
10315770	Chr03	C	T	downstream_gene_variant	MODIFIER	Oglab_006876	c.*2805C>T	NaN	C	T
10316214	Chr03	T	C	downstream_gene_variant	MODIFIER	Oglab_006876	c.*3249T>C	NaN	T	C
10316285	Chr03	A	G	downstream_gene_variant	MODIFIER	Oglab_006876	c.*3320A>G	NaN	A	G
10316800	Chr03	C	T	downstream_gene_variant	MODIFIER	Oglab_006876	c.*3835C>T	NaN	C	T
10316930	Chr03	T	A	downstream_gene_variant	MODIFIER	Oglab_006876	c.*3965T>A	NaN	T	A
10317407	Chr03	G	A	downstream_gene_variant	MODIFIER	Oglab_006876	c.*4442G>A	NaN	G	A
10317783	Chr03	C	A	downstream_gene_variant	MODIFIER	Oglab_006876	c.*4818C>A	NaN	C	A
10317837	Chr03	G	A	downstream_gene_variant	MODIFIER	Oglab_006876	c.*4872G>A	NaN	G	A
10317902	Chr03	CATGGTGGAAAATTTCCATCAGTTGGCAATA	C	downstream_gene_variant	MODIFIER	Oglab_006876	c.*4938_*4967delATGGTGGAAAATTTCCATCAGTTGGCAATA	NaN	CATGGTGGAAAATTTCCATCAGTTGGCAATA	C
10318480	Chr03	A	G	intron_variant	MODIFIER	Oglab_006875	c.1657+911T>C	NaN	A	G
10318540	Chr03	A	C	intron_variant	MODIFIER	Oglab_006875	c.1657+851T>G	NaN	A	C
10320078	Chr03	A	G	missense_variant	MODERATE	Oglab_006875	c.1372T>C	p.Ser458Pro	A	G
10320621	Chr03	A	G	upstream_gene_variant	MODIFIER	Oglab_006877	c.-4742A>G	NaN	A	G
10321320	Chr03	A	T	upstream_gene_variant	MODIFIER	Oglab_006877	c.-4043A>T	NaN	A	T
10321362	Chr03	A	T	upstream_gene_variant	MODIFIER	Oglab_006877	c.-4001A>T	NaN	A	T
10321447	Chr03	A	G	upstream_gene_variant	MODIFIER	Oglab_006877	c.-3916A>G	NaN	A	G
10322511	Chr03	T	C	upstream_gene_variant	MODIFIER	Oglab_006877	c.-2852T>C	NaN	T	C
10322579	Chr03	C	T	upstream_gene_variant	MODIFIER	Oglab_006877	c.-2784C>T	NaN	C	T
10322875	Chr03	G	A	synonymous_variant	LOW	Oglab_006875	c.579C>T	p.Ala193Ala	G	A
10324146	Chr03	A	G	synonymous_variant	LOW	Oglab_006875	c.228T>C	p.Asn76Asn	A	G
10324231	Chr03	T	A	missense_variant	MODERATE	Oglab_006875	c.143A>T	p.Asp48Val	T	A
10325226	Chr03	C	G	upstream_gene_variant	MODIFIER	Oglab_006877	c.-137C>G	NaN	C	G
10325343	Chr03	T	C	5_prime_UTR_premature_start_codon_gain_variant	LOW	Oglab_006875	c.-21A>G	NaN	T	C
10325418	Chr03	G	A	missense_variant	MODERATE	Oglab_006877	c.56G>A	p.Arg19Lys	G	A
10325656	Chr03	C	G	synonymous_variant	LOW	Oglab_006877	c.294C>G	p.Pro98Pro	C	G
10325834	Chr03	G	A	upstream_gene_variant	MODIFIER	Oglab_006875	c.-512C>T	NaN	G	A
10325839	Chr03	G	A	upstream_gene_variant	MODIFIER	Oglab_006875	c.-517C>T	NaN	G	A
10325895	Chr03	C	T	upstream_gene_variant	MODIFIER	Oglab_006875	c.-573G>A	NaN	C	T
10326158	Chr03	T	G	upstream_gene_variant	MODIFIER	Oglab_006875	c.-836A>C	NaN	T	G
10326336	Chr03	C	T	upstream_gene_variant	MODIFIER	Oglab_006875	c.-1014G>A	NaN	C	T
10326452	Chr03	T	C	upstream_gene_variant	MODIFIER	Oglab_006875	c.-1130A>G	NaN	T	C
10327158	Chr03	A	T	upstream_gene_variant	MODIFIER	Oglab_006875	c.-1836T>A	NaN	A	T
10327244	Chr03	C	T	upstream_gene_variant	MODIFIER	Oglab_006875	c.-1922G>A	NaN	C	T
10327265	Chr03	A	G	upstream_gene_variant	MODIFIER	Oglab_006875	c.-1943T>C	NaN	A	G
10327583	Chr03	A	G	upstream_gene_variant	MODIFIER	Oglab_006875	c.-2261T>C	NaN	A	G
10327644	Chr03	G	A	upstream_gene_variant	MODIFIER	Oglab_006875	c.-2322C>T	NaN	G	A
10327820	Chr03	A	T	upstream_gene_variant	MODIFIER	Oglab_006875	c.-2498T>A	NaN	A	T
10328721	Chr03	C	T	upstream_gene_variant	MODIFIER	Oglab_006875	c.-3399G>A	NaN	C	T
10329102	Chr03	G	T	synonymous_variant	LOW	Oglab_006878	c.2919C>A	p.Pro973Pro	G	T
10330042	Chr03	T	C	missense_variant	MODERATE	Oglab_006878	c.2449A>G	p.Lys817Glu	T	C
10331204	Chr03	A	G	missense_variant	MODERATE	Oglab_006878	c.1954T>C	p.Ser652Pro	A	G
10331637	Chr03	T	C	intron_variant	MODIFIER	Oglab_006877	c.421-336T>C	NaN	T	C
10331707	Chr03	T	C	intron_variant	MODIFIER	Oglab_006877	c.421-266T>C	NaN	T	C
10332767	Chr03	C	T	downstream_gene_variant	MODIFIER	Oglab_006877	c.*699C>T	NaN	C	T
10333518	Chr03	G	GTGTTTGCTCT	downstream_gene_variant	MODIFIER	Oglab_006877	c.*1450_*1451insTGTTTGCTCT	NaN	G	GTGTTTGCTCT
10333826	Chr03	C	T	downstream_gene_variant	MODIFIER	Oglab_006877	c.*1758C>T	NaN	C	T
10333906	Chr03	C	T	downstream_gene_variant	MODIFIER	Oglab_006877	c.*1838C>T	NaN	C	T
10334985	Chr03	T	C	downstream_gene_variant	MODIFIER	Oglab_006877	c.*2917T>C	NaN	T	C
10340118	Chr03	A	G	missense_variant	MODERATE	Oglab_006878	c.118T>C	p.Phe40Leu	A	G
10340260	Chr03	G	C	5_prime_UTR_variant	MODIFIER	Oglab_006878	c.-25C>G	NaN	G	C
10340886	Chr03	G	A	upstream_gene_variant	MODIFIER	Oglab_006878	c.-651C>T	NaN	G	A
10342353	Chr03	C	T	upstream_gene_variant	MODIFIER	Oglab_006878	c.-2118G>A	NaN	C	T
10342765	Chr03	T	C	upstream_gene_variant	MODIFIER	Oglab_006878	c.-2530A>G	NaN	T	C
10344852	Chr03	T	TA	upstream_gene_variant	MODIFIER	Oglab_006878	c.-4618_-4617insT	NaN	T	TA
10345406	Chr03	G	A	upstream_gene_variant	MODIFIER	Oglab_006879	c.-967C>T	NaN	G	A
10347309	Chr03	C	T	upstream_gene_variant	MODIFIER	Oglab_006879	c.-2870G>A	NaN	C	T
10347372	Chr03	A	T	upstream_gene_variant	MODIFIER	Oglab_006879	c.-2933T>A	NaN	A	T
10347703	Chr03	A	C	synonymous_variant	LOW	Oglab_006880	c.165A>C	p.Leu55Leu	A	C
10348403	Chr03	A	G	upstream_gene_variant	MODIFIER	Oglab_006879	c.-3964T>C	NaN	A	G
10348462	Chr03	T	C	upstream_gene_variant	MODIFIER	Oglab_006879	c.-4023A>G	NaN	T	C
10348501	Chr03	T	C	upstream_gene_variant	MODIFIER	Oglab_006879	c.-4062A>G	NaN	T	C
10348751	Chr03	A	G	upstream_gene_variant	MODIFIER	Oglab_006879	c.-4312T>C	NaN	A	G
10349756	Chr03	A	G	upstream_gene_variant	MODIFIER	Oglab_006881	c.-2103A>G	NaN	A	G
10349880	Chr03	AC	A	upstream_gene_variant	MODIFIER	Oglab_006881	c.-1978delC	NaN	AC	A
10349887	Chr03	T	C	upstream_gene_variant	MODIFIER	Oglab_006881	c.-1972T>C	NaN	T	C
10350182	Chr03	T	A	upstream_gene_variant	MODIFIER	Oglab_006881	c.-1677T>A	NaN	T	A
10350364	Chr03	C	T	upstream_gene_variant	MODIFIER	Oglab_006881	c.-1495C>T	NaN	C	T
10350388	Chr03	A	G	upstream_gene_variant	MODIFIER	Oglab_006881	c.-1471A>G	NaN	A	G
10350517	Chr03	G	A	upstream_gene_variant	MODIFIER	Oglab_006881	c.-1342G>A	NaN	G	A
10350986	Chr03	G	C	upstream_gene_variant	MODIFIER	Oglab_006881	c.-873G>C	NaN	G	C
10351320	Chr03	A	G	upstream_gene_variant	MODIFIER	Oglab_006881	c.-539A>G	NaN	A	G
10352448	Chr03	C	T	upstream_gene_variant	MODIFIER	Oglab_006883	c.-2679C>T	NaN	C	T
10352457	Chr03	A	C	upstream_gene_variant	MODIFIER	Oglab_006883	c.-2670A>C	NaN	A	C
10352572	Chr03	C	A	upstream_gene_variant	MODIFIER	Oglab_006883	c.-2555C>A	NaN	C	A
10352646	Chr03	A	G	upstream_gene_variant	MODIFIER	Oglab_006883	c.-2481A>G	NaN	A	G
10353508	Chr03	A	G	upstream_gene_variant	MODIFIER	Oglab_006883	c.-1619A>G	NaN	A	G
10353519	Chr03	A	G	upstream_gene_variant	MODIFIER	Oglab_006883	c.-1608A>G	NaN	A	G
10353825	Chr03	T	C	upstream_gene_variant	MODIFIER	Oglab_006883	c.-1302T>C	NaN	T	C
10353968	Chr03	G	T	upstream_gene_variant	MODIFIER	Oglab_006883	c.-1159G>T	NaN	G	T
10354006	Chr03	T	C	upstream_gene_variant	MODIFIER	Oglab_006883	c.-1121T>C	NaN	T	C
10354076	Chr03	G	GT	upstream_gene_variant	MODIFIER	Oglab_006883	c.-1051_-1050insT	NaN	G	GT
10354298	Chr03	G	C	upstream_gene_variant	MODIFIER	Oglab_006883	c.-829G>C	NaN	G	C
10354723	Chr03	G	A	missense_variant	MODERATE	Oglab_006882	c.32C>T	p.Thr11Met	G	A
10354822	Chr03	T	C	5_prime_UTR_variant	MODIFIER	Oglab_006882	c.-68A>G	NaN	T	C
10354882	Chr03	C	T	upstream_gene_variant	MODIFIER	Oglab_006882	c.-128G>A	NaN	C	T
10355376	Chr03	A	G	upstream_gene_variant	MODIFIER	Oglab_006882	c.-622T>C	NaN	A	G
10356626	Chr03	T	A	upstream_gene_variant	MODIFIER	Oglab_006882	c.-1872A>T	NaN	T	A
10357341	Chr03	C	T	synonymous_variant	LOW	Oglab_006883	c.505C>T	p.Leu169Leu	C	T
10357849	Chr03	T	TTTCCTGTTTATGTA	3_prime_UTR_variant	MODIFIER	Oglab_006883	c.*256_*257insTATGTATTCCTGTT	NaN	T	TTTCCTGTTTATGTA
10357998	Chr03	G	C	upstream_gene_variant	MODIFIER	Oglab_006882	c.-3244C>G	NaN	G	C
10358053	Chr03	G	C	upstream_gene_variant	MODIFIER	Oglab_006882	c.-3299C>G	NaN	G	C
10358125	Chr03	C	T	upstream_gene_variant	MODIFIER	Oglab_006882	c.-3371G>A	NaN	C	T
10358196	Chr03	C	CA	upstream_gene_variant	MODIFIER	Oglab_006882	c.-3443_-3442insT	NaN	C	CA
10358555	Chr03	A	T	upstream_gene_variant	MODIFIER	Oglab_006882	c.-3801T>A	NaN	A	T
10358607	Chr03	T	C	upstream_gene_variant	MODIFIER	Oglab_006882	c.-3853A>G	NaN	T	C
10358673	Chr03	C	T	upstream_gene_variant	MODIFIER	Oglab_006882	c.-3919G>A	NaN	C	T
10358677	Chr03	A	G	upstream_gene_variant	MODIFIER	Oglab_006882	c.-3923T>C	NaN	A	G
10358718	Chr03	TC	T	upstream_gene_variant	MODIFIER	Oglab_006882	c.-3965delG	NaN	TC	T
10358751	Chr03	A	C	upstream_gene_variant	MODIFIER	Oglab_006882	c.-3997T>G	NaN	A	C
10358767	Chr03	G	A	upstream_gene_variant	MODIFIER	Oglab_006882	c.-4013C>T	NaN	G	A
10358974	Chr03	CCCTGCGATTCAAAGGGG	C	upstream_gene_variant	MODIFIER	Oglab_006882	c.-4237_-4221delCCCCTTTGAATCGCAGG	NaN	CCCTGCGATTCAAAGGGG	C
10359110	Chr03	G	A	upstream_gene_variant	MODIFIER	Oglab_006882	c.-4356C>T	NaN	G	A
10360374	Chr03	G	A	missense_variant	MODERATE	Oglab_006884	c.275G>A	p.Arg92His	G	A
10360890	Chr03	T	C	downstream_gene_variant	MODIFIER	Oglab_006883	c.*3289T>C	NaN	T	C
10361793	Chr03	GT	G	downstream_gene_variant	MODIFIER	Oglab_006883	c.*4193delT	NaN	GT	G
10361796	Chr03	T	G	downstream_gene_variant	MODIFIER	Oglab_006883	c.*4195T>G	NaN	T	G
10362287	Chr03	A	T	downstream_gene_variant	MODIFIER	Oglab_006883	c.*4686A>T	NaN	A	T
10362752	Chr03	C	T	downstream_gene_variant	MODIFIER	Oglab_006883	c.*5151C>T	NaN	C	T
10364110	Chr03	C	G	synonymous_variant	LOW	Oglab_006884	c.2082C>G	p.Gly694Gly	C	G
10365524	Chr03	T	C	upstream_gene_variant	MODIFIER	Oglab_006885	c.-2315T>C	NaN	T	C
10366165	Chr03	A	G	synonymous_variant	LOW	Oglab_006884	c.2808A>G	p.Ser936Ser	A	G
10366183	Chr03	C	G	upstream_gene_variant	MODIFIER	Oglab_006885	c.-1656C>G	NaN	C	G
10366898	Chr03	A	C	3_prime_UTR_variant	MODIFIER	Oglab_006884	c.*194A>C	NaN	A	C
10367088	Chr03	A	T	3_prime_UTR_variant	MODIFIER	Oglab_006884	c.*384A>T	NaN	A	T
10367227	Chr03	A	C	3_prime_UTR_variant	MODIFIER	Oglab_006884	c.*523A>C	NaN	A	C
10367346	Chr03	C	G	upstream_gene_variant	MODIFIER	Oglab_006885	c.-493C>G	NaN	C	G
10368327	Chr03	T	C	synonymous_variant	LOW	Oglab_006885	c.489T>C	p.Asn163Asn	T	C
10368573	Chr03	A	G	synonymous_variant	LOW	Oglab_006885	c.735A>G	p.Pro245Pro	A	G
10368725	Chr03	A	G	missense_variant	MODERATE	Oglab_006885	c.887A>G	p.Asp296Gly	A	G
10368882	Chr03	T	TCATTTGATTATACTTATGCTG	downstream_gene_variant	MODIFIER	Oglab_006884	c.*2178_*2179insCATTTGATTATACTTATGCTG	NaN	T	TCATTTGATTATACTTATGCTG
10370298	Chr03	A	G	downstream_gene_variant	MODIFIER	Oglab_006884	c.*3594A>G	NaN	A	G
10372088	Chr03	A	G	upstream_gene_variant	MODIFIER	Oglab_006886	c.-56T>C	NaN	A	G
10372563	Chr03	T	C	upstream_gene_variant	MODIFIER	Oglab_006886	c.-531A>G	NaN	T	C
10372593	Chr03	C	T	upstream_gene_variant	MODIFIER	Oglab_006886	c.-561G>A	NaN	C	T
10372694	Chr03	A	G	upstream_gene_variant	MODIFIER	Oglab_006886	c.-662T>C	NaN	A	G
10372918	Chr03	A	G	upstream_gene_variant	MODIFIER	Oglab_006886	c.-886T>C	NaN	A	G
10373007	Chr03	A	ATG	upstream_gene_variant	MODIFIER	Oglab_006886	c.-976_-975insCA	NaN	A	ATG
10373204	Chr03	G	T	upstream_gene_variant	MODIFIER	Oglab_006886	c.-1172C>A	NaN	G	T
10374106	Chr03	A	AAGG	upstream_gene_variant	MODIFIER	Oglab_006886	c.-2075_-2074insCCT	NaN	A	AAGG
10374136	Chr03	C	T	upstream_gene_variant	MODIFIER	Oglab_006886	c.-2104G>A	NaN	C	T
10374280	Chr03	T	C	upstream_gene_variant	MODIFIER	Oglab_006886	c.-2248A>G	NaN	T	C
10374391	Chr03	C	T	upstream_gene_variant	MODIFIER	Oglab_006886	c.-2359G>A	NaN	C	T
10374395	Chr03	C	T	upstream_gene_variant	MODIFIER	Oglab_006886	c.-2363G>A	NaN	C	T
10374500	Chr03	G	C	upstream_gene_variant	MODIFIER	Oglab_006886	c.-2468C>G	NaN	G	C
10374566	Chr03	GA	G	upstream_gene_variant	MODIFIER	Oglab_006886	c.-2535delT	NaN	GA	G
10374603	Chr03	A	T	upstream_gene_variant	MODIFIER	Oglab_006886	c.-2571T>A	NaN	A	T
10374637	Chr03	T	C	upstream_gene_variant	MODIFIER	Oglab_006886	c.-2605A>G	NaN	T	C
10374659	Chr03	GA	G	upstream_gene_variant	MODIFIER	Oglab_006886	c.-2628delT	NaN	GA	G
10374768	Chr03	G	T	upstream_gene_variant	MODIFIER	Oglab_006886	c.-2736C>A	NaN	G	T
10374824	Chr03	G	A	upstream_gene_variant	MODIFIER	Oglab_006886	c.-2792C>T	NaN	G	A
10374873	Chr03	T	TAA	upstream_gene_variant	MODIFIER	Oglab_006886	c.-2842_-2841insTT	NaN	T	TAA
10374886	Chr03	G	C	upstream_gene_variant	MODIFIER	Oglab_006886	c.-2854C>G	NaN	G	C
10374945	Chr03	A	G	upstream_gene_variant	MODIFIER	Oglab_006886	c.-2913T>C	NaN	A	G
10375124	Chr03	G	A	upstream_gene_variant	MODIFIER	Oglab_006886	c.-3092C>T	NaN	G	A
10375186	Chr03	G	T	upstream_gene_variant	MODIFIER	Oglab_006886	c.-3154C>A	NaN	G	T
10375264	Chr03	TA	T	upstream_gene_variant	MODIFIER	Oglab_006886	c.-3233delT	NaN	TA	T
10375363	Chr03	G	A	upstream_gene_variant	MODIFIER	Oglab_006886	c.-3331C>T	NaN	G	A
10375389	Chr03	G	A	upstream_gene_variant	MODIFIER	Oglab_006886	c.-3357C>T	NaN	G	A
10375499	Chr03	A	G	upstream_gene_variant	MODIFIER	Oglab_006886	c.-3467T>C	NaN	A	G
10376237	Chr03	G	A	upstream_gene_variant	MODIFIER	Oglab_006886	c.-4205C>T	NaN	G	A
10376289	Chr03	C	T	upstream_gene_variant	MODIFIER	Oglab_006886	c.-4257G>A	NaN	C	T
10376305	Chr03	A	G	upstream_gene_variant	MODIFIER	Oglab_006886	c.-4273T>C	NaN	A	G
10376468	Chr03	T	TG	upstream_gene_variant	MODIFIER	Oglab_006886	c.-4437_-4436insC	NaN	T	TG
10376555	Chr03	T	C	upstream_gene_variant	MODIFIER	Oglab_006886	c.-4523A>G	NaN	T	C
10376642	Chr03	T	C	upstream_gene_variant	MODIFIER	Oglab_006886	c.-4610A>G	NaN	T	C
10376748	Chr03	G	A	upstream_gene_variant	MODIFIER	Oglab_006886	c.-4716C>T	NaN	G	A
10376786	Chr03	T	C	upstream_gene_variant	MODIFIER	Oglab_006886	c.-4754A>G	NaN	T	C
10376790	Chr03	G	A	upstream_gene_variant	MODIFIER	Oglab_006886	c.-4758C>T	NaN	G	A
10376850	Chr03	A	C	upstream_gene_variant	MODIFIER	Oglab_006886	c.-4818T>G	NaN	A	C
10377090	Chr03	G	A	upstream_gene_variant	MODIFIER	Oglab_006887	c.-3295G>A	NaN	G	A
10377111	Chr03	G	A	upstream_gene_variant	MODIFIER	Oglab_006887	c.-3274G>A	NaN	G	A
10378219	Chr03	C	T	upstream_gene_variant	MODIFIER	Oglab_006887	c.-2166C>T	NaN	C	T
10378600	Chr03	A	C	upstream_gene_variant	MODIFIER	Oglab_006887	c.-1785A>C	NaN	A	C
10378817	Chr03	A	G	upstream_gene_variant	MODIFIER	Oglab_006887	c.-1568A>G	NaN	A	G
10378902	Chr03	G	A	upstream_gene_variant	MODIFIER	Oglab_006887	c.-1483G>A	NaN	G	A
10378928	Chr03	G	A	upstream_gene_variant	MODIFIER	Oglab_006887	c.-1457G>A	NaN	G	A
10379005	Chr03	C	T	upstream_gene_variant	MODIFIER	Oglab_006887	c.-1380C>T	NaN	C	T
10379118	Chr03	T	C	upstream_gene_variant	MODIFIER	Oglab_006887	c.-1267T>C	NaN	T	C
10379236	Chr03	T	C	upstream_gene_variant	MODIFIER	Oglab_006887	c.-1149T>C	NaN	T	C
10379569	Chr03	C	T	upstream_gene_variant	MODIFIER	Oglab_006887	c.-816C>T	NaN	C	T
10379607	Chr03	C	A	upstream_gene_variant	MODIFIER	Oglab_006887	c.-778C>A	NaN	C	A
10379705	Chr03	C	T	upstream_gene_variant	MODIFIER	Oglab_006887	c.-680C>T	NaN	C	T
10379754	Chr03	A	C	upstream_gene_variant	MODIFIER	Oglab_006887	c.-631A>C	NaN	A	C
10379907	Chr03	A	G	upstream_gene_variant	MODIFIER	Oglab_006887	c.-478A>G	NaN	A	G
10379938	Chr03	A	G	upstream_gene_variant	MODIFIER	Oglab_006887	c.-447A>G	NaN	A	G
10379999	Chr03	G	A	upstream_gene_variant	MODIFIER	Oglab_006887	c.-386G>A	NaN	G	A
10380047	Chr03	A	G	upstream_gene_variant	MODIFIER	Oglab_006887	c.-338A>G	NaN	A	G
10380118	Chr03	A	G	upstream_gene_variant	MODIFIER	Oglab_006887	c.-267A>G	NaN	A	G
10380153	Chr03	C	T	upstream_gene_variant	MODIFIER	Oglab_006887	c.-232C>T	NaN	C	T
10380296	Chr03	G	T	5_prime_UTR_premature_start_codon_gain_variant	LOW	Oglab_006887	c.-89G>T	NaN	G	T
10380315	Chr03	T	C	5_prime_UTR_variant	MODIFIER	Oglab_006887	c.-70T>C	NaN	T	C
10381217	Chr03	T	G	upstream_gene_variant	MODIFIER	Oglab_006888	c.-4017T>G	NaN	T	G
10381409	Chr03	A	G	upstream_gene_variant	MODIFIER	Oglab_006888	c.-3825A>G	NaN	A	G
10381614	Chr03	C	T	upstream_gene_variant	MODIFIER	Oglab_006888	c.-3620C>T	NaN	C	T
10382151	Chr03	C	T	upstream_gene_variant	MODIFIER	Oglab_006888	c.-3083C>T	NaN	C	T
10382432	Chr03	A	G	upstream_gene_variant	MODIFIER	Oglab_006888	c.-2802A>G	NaN	A	G
10382441	Chr03	C	G	upstream_gene_variant	MODIFIER	Oglab_006888	c.-2793C>G	NaN	C	G
10382542	Chr03	G	A	upstream_gene_variant	MODIFIER	Oglab_006888	c.-2692G>A	NaN	G	A
10382655	Chr03	A	G	upstream_gene_variant	MODIFIER	Oglab_006888	c.-2579A>G	NaN	A	G
10382796	Chr03	T	C	upstream_gene_variant	MODIFIER	Oglab_006888	c.-2438T>C	NaN	T	C
10382963	Chr03	G	A	upstream_gene_variant	MODIFIER	Oglab_006888	c.-2271G>A	NaN	G	A
10382983	Chr03	C	T	upstream_gene_variant	MODIFIER	Oglab_006888	c.-2251C>T	NaN	C	T
10383235	Chr03	A	G	upstream_gene_variant	MODIFIER	Oglab_006888	c.-1999A>G	NaN	A	G
10383290	Chr03	C	T	upstream_gene_variant	MODIFIER	Oglab_006888	c.-1944C>T	NaN	C	T
10383303	Chr03	C	T	upstream_gene_variant	MODIFIER	Oglab_006888	c.-1931C>T	NaN	C	T
10383414	Chr03	T	C	upstream_gene_variant	MODIFIER	Oglab_006888	c.-1820T>C	NaN	T	C
10383728	Chr03	C	T	missense_variant	MODERATE	Oglab_006887	c.464C>T	p.Ala155Val	C	T
10385222	Chr03	T	A	upstream_gene_variant	MODIFIER	Oglab_006888	c.-12T>A	NaN	T	A
10385224	Chr03	T	A	upstream_gene_variant	MODIFIER	Oglab_006888	c.-10T>A	NaN	T	A
10385336	Chr03	G	C	missense_variant	MODERATE	Oglab_006888	c.103G>C	p.Ala35Pro	G	C
10387200	Chr03	A	G	upstream_gene_variant	MODIFIER	Oglab_006889	c.-3686A>G	NaN	A	G
10387646	Chr03	G	A	upstream_gene_variant	MODIFIER	Oglab_006889	c.-3240G>A	NaN	G	A
10387684	Chr03	TA	T	upstream_gene_variant	MODIFIER	Oglab_006889	c.-3201delA	NaN	TA	T
10388056	Chr03	C	T	upstream_gene_variant	MODIFIER	Oglab_006889	c.-2830C>T	NaN	C	T
10388879	Chr03	TG	T	frameshift_variant	HIGH	Oglab_006888	c.1758delG	p.Trp586fs	TG	T
10389138	Chr03	T	C	upstream_gene_variant	MODIFIER	Oglab_006889	c.-1748T>C	NaN	T	C
10389861	Chr03	G	A	upstream_gene_variant	MODIFIER	Oglab_006889	c.-1025G>A	NaN	G	A
10389875	Chr03	TTAC	T	upstream_gene_variant	MODIFIER	Oglab_006889	c.-1010_-1008delTAC	NaN	TTAC	T
10389896	Chr03	T	C	upstream_gene_variant	MODIFIER	Oglab_006889	c.-990T>C	NaN	T	C
10390326	Chr03	A	C	upstream_gene_variant	MODIFIER	Oglab_006889	c.-560A>C	NaN	A	C
10390363	Chr03	C	T	upstream_gene_variant	MODIFIER	Oglab_006889	c.-523C>T	NaN	C	T
10390412	Chr03	G	T	upstream_gene_variant	MODIFIER	Oglab_006889	c.-474G>T	NaN	G	T
10390632	Chr03	G	A	upstream_gene_variant	MODIFIER	Oglab_006889	c.-254G>A	NaN	G	A
10390666	Chr03	C	T	upstream_gene_variant	MODIFIER	Oglab_006889	c.-220C>T	NaN	C	T
10390700	Chr03	T	G	upstream_gene_variant	MODIFIER	Oglab_006889	c.-186T>G	NaN	T	G
10390808	Chr03	A	C	upstream_gene_variant	MODIFIER	Oglab_006889	c.-78A>C	NaN	A	C
10390813	Chr03	G	A	upstream_gene_variant	MODIFIER	Oglab_006889	c.-73G>A	NaN	G	A
10390978	Chr03	G	C	synonymous_variant	LOW	Oglab_006889	c.93G>C	p.Ser31Ser	G	C
10391625	Chr03	T	C	missense_variant	MODERATE	Oglab_006889	c.740T>C	p.Ile247Thr	T	C
10391649	Chr03	C	T	missense_variant	MODERATE	Oglab_006889	c.764C>T	p.Ala255Val	C	T
10392489	Chr03	C	T	downstream_gene_variant	MODIFIER	Oglab_006888	c.*3596C>T	NaN	C	T
10392728	Chr03	T	C	synonymous_variant	LOW	Oglab_006889	c.1326T>C	p.Ile442Ile	T	C
10392921	Chr03	G	A	missense_variant	MODERATE	Oglab_006889	c.1436G>A	p.Gly479Asp	G	A
10393006	Chr03	C	T	synonymous_variant	LOW	Oglab_006889	c.1521C>T	p.Asn507Asn	C	T
10393067	Chr03	G	T	missense_variant	MODERATE	Oglab_006889	c.1582G>T	p.Val528Leu	G	T
10393578	Chr03	G	GTT	3_prime_UTR_variant	MODIFIER	Oglab_006890	c.*264_*265insAA	NaN	G	GTT
10393627	Chr03	C	T	3_prime_UTR_variant	MODIFIER	Oglab_006890	c.*216G>A	NaN	C	T
10393766	Chr03	T	A	3_prime_UTR_variant	MODIFIER	Oglab_006890	c.*77A>T	NaN	T	A
10394041	Chr03	T	C	downstream_gene_variant	MODIFIER	Oglab_006889	c.*846T>C	NaN	T	C
10395229	Chr03	G	A	downstream_gene_variant	MODIFIER	Oglab_006889	c.*2034G>A	NaN	G	A
10397963	Chr03	GT	G	upstream_gene_variant	MODIFIER	Oglab_006891	c.-3137delT	NaN	GT	G
10399334	Chr03	T	C	upstream_gene_variant	MODIFIER	Oglab_006891	c.-1767T>C	NaN	T	C
10399411	Chr03	A	T	upstream_gene_variant	MODIFIER	Oglab_006891	c.-1690A>T	NaN	A	T
10400181	Chr03	A	C	upstream_gene_variant	MODIFIER	Oglab_006891	c.-920A>C	NaN	A	C
10400716	Chr03	C	T	missense_variant	MODERATE	Oglab_006890	c.97G>A	p.Ala33Thr	C	T
10400736	Chr03	A	T	missense_variant	MODERATE	Oglab_006890	c.77T>A	p.Met26Lys	A	T
10402042	Chr03	T	TC	frameshift_variant&splice_region_variant	HIGH	Oglab_006892	c.46_47insC	p.Leu16fs	T	TC
10402300	Chr03	T	G	upstream_gene_variant	MODIFIER	Oglab_006890	c.-1401A>C	NaN	T	G
10404763	Chr03	ATATTTTCGGATTACAAATT	A	upstream_gene_variant	MODIFIER	Oglab_006890	c.-3883_-3865delAATTTGTAATCCGAAAATA	NaN	ATATTTTCGGATTACAAATT	A
10413067	Chr03	G	A	upstream_gene_variant	MODIFIER	Oglab_006895	c.-2089C>T	NaN	G	A
10419113	Chr03	A	G	5_prime_UTR_variant	MODIFIER	Oglab_006896	c.-27T>C	NaN	A	G
10423989	Chr03	T	A	upstream_gene_variant	MODIFIER	Oglab_006896	c.-3735A>T	NaN	T	A
10424081	Chr03	C	T	upstream_gene_variant	MODIFIER	Oglab_006896	c.-3827G>A	NaN	C	T
10425598	Chr03	C	G	upstream_gene_variant	MODIFIER	Oglab_006896	c.-5344G>C	NaN	C	G
10426572	Chr03	T	C	upstream_gene_variant	MODIFIER	Oglab_006898	c.-4015T>C	NaN	T	C
10434688	Chr03	T	C	missense_variant	MODERATE	Oglab_006900	c.1754A>G	p.Lys585Arg	C	T
10434690	Chr03	T	C	synonymous_variant	LOW	Oglab_006900	c.1752A>G	p.Arg584Arg	C	T
10448001	Chr03	A	G	upstream_gene_variant	MODIFIER	Oglab_006901	c.-197T>C	NaN	G	A
10448467	Chr03	T	C	upstream_gene_variant	MODIFIER	Oglab_006901	c.-663A>G	NaN	C	T
10456434	Chr03	T	TG	upstream_gene_variant	MODIFIER	Oglab_006902	c.-3314_-3313insC	NaN	TG	T
10456587	Chr03	T	C	upstream_gene_variant	MODIFIER	Oglab_006902	c.-3466A>G	NaN	C	T
10456656	Chr03	T	C	upstream_gene_variant	MODIFIER	Oglab_006902	c.-3535A>G	NaN	C	T
10457991	Chr03	A	G	upstream_gene_variant	MODIFIER	Oglab_006902	c.-4870T>C	NaN	G	A
10465781	Chr03	C	A	missense_variant	MODERATE	Oglab_006903	c.2921C>A	p.Ala974Glu	A	C
10471294	Chr03	A	G	upstream_gene_variant	MODIFIER	Oglab_006904	c.-1929A>G	NaN	G	A
10475325	Chr03	C	T	upstream_gene_variant	MODIFIER	Oglab_006906	c.-3761C>T	NaN	T	C
10479278	Chr03	A	G	missense_variant	MODERATE	Oglab_006906	c.193A>G	p.Met65Val	G	A
10481106	Chr03	T	C	upstream_gene_variant	MODIFIER	Oglab_006905	c.-3406A>G	NaN	C	T
10481330	Chr03	A	G	upstream_gene_variant	MODIFIER	Oglab_006905	c.-3630T>C	NaN	G	A
10482797	Chr03	A	G	upstream_gene_variant	MODIFIER	Oglab_006905	c.-5097T>C	NaN	G	A
10482845	Chr03	A	G	upstream_gene_variant	MODIFIER	Oglab_006905	c.-5145T>C	NaN	G	A
10483421	Chr03	T	C	upstream_gene_variant	MODIFIER	Oglab_006907	c.-882A>G	NaN	C	T
10487431	Chr03	G	T	upstream_gene_variant	MODIFIER	Oglab_006907	c.-4892C>A	NaN	T	G
10488186	Chr03	T	C	intergenic_region	MODIFIER	Oglab_006907-Oglab_006908	n.10488186T>C	NaN	C	T
10491331	Chr03	T	C	intergenic_region	MODIFIER	Oglab_006907-Oglab_006908	n.10491331T>C	NaN	C	T
10491759	Chr03	A	G	intergenic_region	MODIFIER	Oglab_006907-Oglab_006908	n.10491759A>G	NaN	G	A
10491889	Chr03	A	G	intergenic_region	MODIFIER	Oglab_006907-Oglab_006908	n.10491889A>G	NaN	G	A
10493040	Chr03	C	T	intergenic_region	MODIFIER	Oglab_006907-Oglab_006908	n.10493040C>T	NaN	C	T
10493389	Chr03	A	ACC	intergenic_region	MODIFIER	Oglab_006907-Oglab_006908	n.10493389_10493390insCC	NaN	ACC	A
10494670	Chr03	C	A	intergenic_region	MODIFIER	Oglab_006907-Oglab_006908	n.10494670C>A	NaN	A	C
10494803	Chr03	G	C	intergenic_region	MODIFIER	Oglab_006907-Oglab_006908	n.10494803G>C	NaN	C	G
10495417	Chr03	A	G	intergenic_region	MODIFIER	Oglab_006907-Oglab_006908	n.10495417A>G	NaN	G	A
10496313	Chr03	A	C	intergenic_region	MODIFIER	Oglab_006907-Oglab_006908	n.10496313A>C	NaN	C	A
10500501	Chr03	T	G	intergenic_region	MODIFIER	Oglab_006907-Oglab_006908	n.10500501T>G	NaN	G	T
10502670	Chr03	T	C	intergenic_region	MODIFIER	Oglab_006907-Oglab_006908	n.10502670T>C	NaN	C	T
10504238	Chr03	T	C	intergenic_region	MODIFIER	Oglab_006907-Oglab_006908	n.10504238T>C	NaN	C	T
10504535	Chr03	T	C	intergenic_region	MODIFIER	Oglab_006907-Oglab_006908	n.10504535T>C	NaN	C	T
10505433	Chr03	T	C	intergenic_region	MODIFIER	Oglab_006907-Oglab_006908	n.10505433T>C	NaN	C	T
10505519	Chr03	C	A	intergenic_region	MODIFIER	Oglab_006907-Oglab_006908	n.10505519C>A	NaN	A	C
10509760	Chr03	T	C	intergenic_region	MODIFIER	Oglab_006907-Oglab_006908	n.10509760T>C	NaN	C	T
10511165	Chr03	T	C	upstream_gene_variant	MODIFIER	Oglab_006908	c.-4517T>C	NaN	C	T
10514101	Chr03	A	G	upstream_gene_variant	MODIFIER	Oglab_006908	c.-1581A>G	NaN	G	A
10514301	Chr03	T	G	upstream_gene_variant	MODIFIER	Oglab_006908	c.-1381T>G	NaN	G	T
10514807	Chr03	G	T	upstream_gene_variant	MODIFIER	Oglab_006908	c.-875G>T	NaN	G	T
10518933	Chr03	G	T	upstream_gene_variant	MODIFIER	Oglab_006909	c.-4490G>T	NaN	T	G
10522051	Chr03	A	AC	upstream_gene_variant	MODIFIER	Oglab_006909	c.-1372_-1371insC	NaN	AC	A
10522626	Chr03	T	A	upstream_gene_variant	MODIFIER	Oglab_006909	c.-797T>A	NaN	A	T
10522652	Chr03	C	T	upstream_gene_variant	MODIFIER	Oglab_006909	c.-771C>T	NaN	T	C
10522858	Chr03	T	C	upstream_gene_variant	MODIFIER	Oglab_006909	c.-565T>C	NaN	C	T
10524828	Chr03	A	G	upstream_gene_variant	MODIFIER	Oglab_006910	c.-2496A>G	NaN	G	A
10526648	Chr03	T	A	upstream_gene_variant	MODIFIER	Oglab_006910	c.-676T>A	NaN	A	T
10526815	Chr03	A	G	upstream_gene_variant	MODIFIER	Oglab_006910	c.-509A>G	NaN	G	A
10527366	Chr03	A	C	missense_variant	MODERATE	Oglab_006910	c.43A>C	p.Ile15Leu	C	A
10530902	Chr03	G	T	downstream_gene_variant	MODIFIER	Oglab_006910	c.*1611G>T	NaN	T	G
10531127	Chr03	A	AC	downstream_gene_variant	MODIFIER	Oglab_006910	c.*1836_*1837insC	NaN	AC	A
10531627	Chr03	A	G	upstream_gene_variant	MODIFIER	Oglab_006912	c.-4871A>G	NaN	G	A
10534715	Chr03	G	T	upstream_gene_variant	MODIFIER	Oglab_006911	c.-1083C>A	NaN	T	G
10538860	Chr03	A	AT	upstream_gene_variant	MODIFIER	Oglab_006913	c.-551_-550insT	NaN	AT	A
10539702	Chr03	C	G	downstream_gene_variant	MODIFIER	Oglab_006912	c.*1377C>G	NaN	G	C
10542726	Chr03	T	C	downstream_gene_variant	MODIFIER	Oglab_006912	c.*4401T>C	NaN	C	T
10545201	Chr03	A	G	downstream_gene_variant	MODIFIER	Oglab_006914	c.*3975T>C	NaN	G	A
10545673	Chr03	T	C	downstream_gene_variant	MODIFIER	Oglab_006914	c.*3503A>G	NaN	C	T
10545977	Chr03	T	C	missense_variant	MODERATE	Oglab_006913	c.1456T>C	p.Ser486Pro	C	T
10549011	Chr03	T	C	downstream_gene_variant	MODIFIER	Oglab_006913	c.*910T>C	NaN	C	T
10550820	Chr03	A	G	upstream_gene_variant	MODIFIER	Oglab_006914	c.-382T>C	NaN	G	A
10551158	Chr03	G	C	upstream_gene_variant	MODIFIER	Oglab_006914	c.-720C>G	NaN	C	G
10552113	Chr03	A	G	upstream_gene_variant	MODIFIER	Oglab_006914	c.-1675T>C	NaN	G	A
10552630	Chr03	T	C	upstream_gene_variant	MODIFIER	Oglab_006914	c.-2192A>G	NaN	C	T
10560030	Chr03	C	A	upstream_gene_variant	MODIFIER	Oglab_006917	c.-4155C>A	NaN	A	C
10561286	Chr03	A	C	upstream_gene_variant	MODIFIER	Oglab_006917	c.-2899A>C	NaN	C	A
10563743	Chr03	T	C	upstream_gene_variant	MODIFIER	Oglab_006917	c.-442T>C	NaN	C	T
10566040	Chr03	A	C	missense_variant	MODERATE	Oglab_006918	c.118T>G	p.Cys40Gly	C	A
10568306	Chr03	T	C	missense_variant	MODERATE	Oglab_006919	c.233T>C	p.Val78Ala	C	T
10571837	Chr03	T	C	upstream_gene_variant	MODIFIER	Oglab_006920	c.-6685T>C	NaN	C	T
10573715	Chr03	T	G	upstream_gene_variant	MODIFIER	Oglab_006920	c.-4807T>G	NaN	G	T
10589254	Chr03	T	C	synonymous_variant	LOW	Oglab_006920	c.2268T>C	p.Ile756Ile	C	T
10596415	Chr03	A	G	downstream_gene_variant	MODIFIER	Oglab_006920	c.*3651A>G	NaN	G	A
10597256	Chr03	A	G	splice_region_variant&intron_variant	LOW	Oglab_006921	c.613-6T>C	NaN	G	A
10597576	Chr03	A	C	missense_variant	MODERATE	Oglab_006921	c.359T>G	p.Val120Gly	C	A
10597788	Chr03	A	G	synonymous_variant	LOW	Oglab_006921	c.147T>C	p.Asp49Asp	G	A
10601139	Chr03	T	G	upstream_gene_variant	MODIFIER	Oglab_006921	c.-3205A>C	NaN	G	T
10601897	Chr03	C	T	upstream_gene_variant	MODIFIER	Oglab_006921	c.-3963G>A	NaN	T	C
10602524	Chr03	A	T	upstream_gene_variant	MODIFIER	Oglab_006921	c.-4590T>A	NaN	T	A
10609425	Chr03	C	T	downstream_gene_variant	MODIFIER	Oglab_006922	c.*4814C>T	NaN	T	C
10610388	Chr03	T	C	intergenic_region	MODIFIER	Oglab_006922-Oglab_006923	n.10610388T>C	NaN	C	T
10611916	Chr03	A	C	intergenic_region	MODIFIER	Oglab_006922-Oglab_006923	n.10611916A>C	NaN	C	A
10637778	Chr03	T	C	upstream_gene_variant	MODIFIER	Oglab_006925	c.-2730A>G	NaN	C	T
10720323	Chr03	T	A	upstream_gene_variant	MODIFIER	Oglab_006937	c.-1154A>T	NaN	A	T
10720496	Chr03	A	G	upstream_gene_variant	MODIFIER	Oglab_006937	c.-1327T>C	NaN	G	A
10721315	Chr03	C	T	upstream_gene_variant	MODIFIER	Oglab_006937	c.-2146G>A	NaN	T	C
10721383	Chr03	C	T	upstream_gene_variant	MODIFIER	Oglab_006937	c.-2214G>A	NaN	T	C
10721482	Chr03	A	G	upstream_gene_variant	MODIFIER	Oglab_006937	c.-2313T>C	NaN	G	A
10721572	Chr03	G	GC	upstream_gene_variant	MODIFIER	Oglab_006937	c.-2404_-2403insG	NaN	GC	G
10721686	Chr03	G	A	upstream_gene_variant	MODIFIER	Oglab_006937	c.-2517C>T	NaN	A	G
10723371	Chr03	T	C	upstream_gene_variant	MODIFIER	Oglab_006937	c.-4202A>G	NaN	C	T
10723415	Chr03	A	T	upstream_gene_variant	MODIFIER	Oglab_006937	c.-4246T>A	NaN	T	A
10723645	Chr03	G	T	upstream_gene_variant	MODIFIER	Oglab_006937	c.-4476C>A	NaN	T	G
10723835	Chr03	T	C	upstream_gene_variant	MODIFIER	Oglab_006937	c.-4666A>G	NaN	C	T
10724478	Chr03	G	C	synonymous_variant	LOW	Oglab_006938	c.300G>C	p.Ala100Ala	C	G
10728510	Chr03	TG	T	downstream_gene_variant	MODIFIER	Oglab_006938	c.*2386delG	NaN	T	TG
10730637	Chr03	A	G	downstream_gene_variant	MODIFIER	Oglab_006938	c.*4512A>G	NaN	G	A
10730672	Chr03	C	A	downstream_gene_variant	MODIFIER	Oglab_006938	c.*4547C>A	NaN	A	C
10732445	Chr03	C	T	intergenic_region	MODIFIER	Oglab_006938-Oglab_006939	n.10732445C>T	NaN	T	C
10733482	Chr03	C	T	upstream_gene_variant	MODIFIER	Oglab_006939	c.-4068C>T	NaN	T	C
10733951	Chr03	C	T	upstream_gene_variant	MODIFIER	Oglab_006939	c.-3599C>T	NaN	T	C
10733980	Chr03	A	G	upstream_gene_variant	MODIFIER	Oglab_006939	c.-3570A>G	NaN	G	A
10738460	Chr03	A	T	upstream_gene_variant	MODIFIER	Oglab_006940	c.-2631A>T	NaN	T	A

## Sheet: Table S5
POS	Chr	Ref	Alt	Type	Effect	Gene	Nucleic_changes	Amino_acid_mod	H1	H2
6404095	Chr03	C	T	downstream_gene_variant	MODIFIER	Oglab_006314	c.*4479C>T	NaN	C	T
6412556	Chr03	T	G	upstream_gene_variant	MODIFIER	Oglab_006315	c.-359A>C	NaN	T	G
6417133	Chr03	A	G	upstream_gene_variant	MODIFIER	Oglab_006315	c.-4936T>C	NaN	A	G
6417208	Chr03	A	G	upstream_gene_variant	MODIFIER	Oglab_006315	c.-5011T>C	NaN	A	G
6418888	Chr03	G	A	intergenic_region	MODIFIER	Oglab_006315-Oglab_006316	n.6418888G>A	NaN	G	A
6419731	Chr03	C	T	intergenic_region	MODIFIER	Oglab_006315-Oglab_006316	n.6419731C>T	NaN	C	T
6422816	Chr03	C	T	downstream_gene_variant	MODIFIER	Oglab_006316	c.*2158G>A	NaN	C	T
6425315	Chr03	A	C	missense_variant	MODERATE	Oglab_006316	c.124T>G	p.Ser42Ala	A	C
6431769	Chr03	G	A	upstream_gene_variant	MODIFIER	Oglab_006317	c.-3218C>T	NaN	G	A
6432267	Chr03	A	C	upstream_gene_variant	MODIFIER	Oglab_006317	c.-3716T>G	NaN	A	C
6433739	Chr03	C	T	splice_region_variant&intron_variant	LOW	Oglab_006318	c.69+5C>T	NaN	C	T
6438315	Chr03	C	A	downstream_gene_variant	MODIFIER	Oglab_006318	c.*2511C>A	NaN	C	A
6441816	Chr03	C	T	downstream_gene_variant	MODIFIER	Oglab_006319	c.*1967C>T	NaN	C	T
6445939	Chr03	G	T	downstream_gene_variant	MODIFIER	Oglab_006319	c.*6090G>T	NaN	G	T
6448328	Chr03	G	A	intergenic_region	MODIFIER	Oglab_006319-Oglab_006320	n.6448328G>A	NaN	G	A
6449337	Chr03	C	T	downstream_gene_variant	MODIFIER	Oglab_006320	c.*5135G>A	NaN	C	T
6450433	Chr03	T	C	downstream_gene_variant	MODIFIER	Oglab_006320	c.*4039A>G	NaN	T	C
6455795	Chr03	C	G	missense_variant	MODERATE	Oglab_006320	c.2203G>C	p.Ala735Pro	C	G
6460172	Chr03	G	A	upstream_gene_variant	MODIFIER	Oglab_006320	c.-2175C>T	NaN	G	A
6460310	Chr03	G	T	upstream_gene_variant	MODIFIER	Oglab_006320	c.-2313C>A	NaN	G	T
6460562	Chr03	A	C	upstream_gene_variant	MODIFIER	Oglab_006320	c.-2565T>G	NaN	A	C
6462285	Chr03	A	T	upstream_gene_variant	MODIFIER	Oglab_006320	c.-4288T>A	NaN	A	T
6467736	Chr03	T	G	downstream_gene_variant	MODIFIER	Oglab_006321	c.*2348T>G	NaN	T	G
6469666	Chr03	G	C	downstream_gene_variant	MODIFIER	Oglab_006321	c.*4278G>C	NaN	G	C
6470790	Chr03	C	T	downstream_gene_variant	MODIFIER	Oglab_006322	c.*2288G>A	NaN	C	T
6481628	Chr03	G	A	intergenic_region	MODIFIER	Oglab_006322-Oglab_006323	n.6481628G>A	NaN	G	A
6483025	Chr03	CACT	C	intergenic_region	MODIFIER	Oglab_006322-Oglab_006323	n.6483026_6483028delACT	NaN	CACT	C
6483277	Chr03	A	G	intergenic_region	MODIFIER	Oglab_006322-Oglab_006323	n.6483277A>G	NaN	A	G
6483351	Chr03	A	G	intergenic_region	MODIFIER	Oglab_006322-Oglab_006323	n.6483351A>G	NaN	A	G
6483462	Chr03	C	T	intergenic_region	MODIFIER	Oglab_006322-Oglab_006323	n.6483462C>T	NaN	C	T
6483491	Chr03	C	T	intergenic_region	MODIFIER	Oglab_006322-Oglab_006323	n.6483491C>T	NaN	C	T
6484207	Chr03	C	T	intergenic_region	MODIFIER	Oglab_006322-Oglab_006323	n.6484207C>T	NaN	C	T
6484822	Chr03	C	T	intergenic_region	MODIFIER	Oglab_006322-Oglab_006323	n.6484822C>T	NaN	C	T
6485286	Chr03	C	CA	intergenic_region	MODIFIER	Oglab_006322-Oglab_006323	n.6485286_6485287insA	NaN	C	CA
6485869	Chr03	G	A	intergenic_region	MODIFIER	Oglab_006322-Oglab_006323	n.6485869G>A	NaN	G	A
6486008	Chr03	T	A	intergenic_region	MODIFIER	Oglab_006322-Oglab_006323	n.6486008T>A	NaN	T	A
6486163	Chr03	C	T	intergenic_region	MODIFIER	Oglab_006322-Oglab_006323	n.6486163C>T	NaN	C	T
6486368	Chr03	G	C	intergenic_region	MODIFIER	Oglab_006322-Oglab_006323	n.6486368G>C	NaN	G	C
6488291	Chr03	A	G	intergenic_region	MODIFIER	Oglab_006322-Oglab_006323	n.6488291A>G	NaN	A	G
6490074	Chr03	C	T	intergenic_region	MODIFIER	Oglab_006322-Oglab_006323	n.6490074C>T	NaN	C	T
6490493	Chr03	A	G	intergenic_region	MODIFIER	Oglab_006322-Oglab_006323	n.6490493A>G	NaN	A	G
6491017	Chr03	A	G	intergenic_region	MODIFIER	Oglab_006322-Oglab_006323	n.6491017A>G	NaN	A	G

## Sheet: Table S6
POS	Chr	Ref	Alt	Type	Effect	Gene	Nucleic_changes	Amino_acid_mod	H1	H2
15098092	Chr10	A	G	upstream_gene_variant	MODIFIER	Oglab_036719	c.-5035T>C	NaN	A	G
15098816	Chr10	C	A	upstream_gene_variant	MODIFIER	Oglab_036720	c.-2017G>T	NaN	C	A
15099682	Chr10	C	T	upstream_gene_variant	MODIFIER	Oglab_036720	c.-2883G>A	NaN	C	T
15099905	Chr10	C	T	upstream_gene_variant	MODIFIER	Oglab_036720	c.-3106G>A	NaN	C	T
15100441	Chr10	A	C	upstream_gene_variant	MODIFIER	Oglab_036720	c.-3642T>G	NaN	A	C
15101182	Chr10	A	G	upstream_gene_variant	MODIFIER	Oglab_036720	c.-4383T>C	NaN	A	G
15102855	Chr10	T	C	upstream_gene_variant	MODIFIER	Oglab_036721	c.-276A>G	NaN	T	C
15102856	Chr10	GC	G	upstream_gene_variant	MODIFIER	Oglab_036721	c.-278delG	NaN	GC	G
15104734	Chr10	T	A	upstream_gene_variant	MODIFIER	Oglab_036721	c.-2155A>T	NaN	T	A
15150399	Chr10	C	T	upstream_gene_variant	MODIFIER	Oglab_036729	c.-626C>T	NaN	C	T
15171741	Chr10	GT	G	intron_variant	MODIFIER	Oglab_036733	c.851+208delA	NaN	GT	G
15207375	Chr10	ATATATGTATATACGTATGTACGTATGTACGTATATATGTATGTATGTATATATGTATATATGTATATATAGGTATATATGTG	A	upstream_gene_variant	MODIFIER	Oglab_036739	c.-3492_-3411delCACATATATACCTATATATACATATATACATATATACATACATACATATATACGTACATACGTACATACGTATATACATATA	NaN	ATATATGTATATACGTATGTACGTATGTACGTATATATGTATGTATGTATATATGTATATATGTATATATAGGTATATATGTG	A
15283685	Chr10	T	G	upstream_gene_variant	MODIFIER	Oglab_036746	c.-2436T>G	NaN	T	G
15302454	Chr10	A	G	upstream_gene_variant	MODIFIER	Oglab_036748	c.-3766A>G	NaN	A	G
15302490	Chr10	C	T	upstream_gene_variant	MODIFIER	Oglab_036748	c.-3730C>T	NaN	C	T
15302580	Chr10	A	G	upstream_gene_variant	MODIFIER	Oglab_036748	c.-3640A>G	NaN	A	G
15302583	Chr10	G	A	upstream_gene_variant	MODIFIER	Oglab_036748	c.-3637G>A	NaN	G	A
15302694	Chr10	T	C	upstream_gene_variant	MODIFIER	Oglab_036748	c.-3526T>C	NaN	T	C
15302737	Chr10	T	C	upstream_gene_variant	MODIFIER	Oglab_036748	c.-3483T>C	NaN	T	C
15302875	Chr10	C	T	upstream_gene_variant	MODIFIER	Oglab_036748	c.-3345C>T	NaN	C	T
15302992	Chr10	C	T	upstream_gene_variant	MODIFIER	Oglab_036748	c.-3228C>T	NaN	C	T
15303055	Chr10	T	C	upstream_gene_variant	MODIFIER	Oglab_036748	c.-3165T>C	NaN	T	C
15303125	Chr10	G	A	upstream_gene_variant	MODIFIER	Oglab_036748	c.-3095G>A	NaN	G	A
15303126	Chr10	C	T	upstream_gene_variant	MODIFIER	Oglab_036748	c.-3094C>T	NaN	C	T
15303254	Chr10	A	G	upstream_gene_variant	MODIFIER	Oglab_036748	c.-2966A>G	NaN	A	G
15303705	Chr10	G	A	upstream_gene_variant	MODIFIER	Oglab_036748	c.-2515G>A	NaN	G	A
15304423	Chr10	T	C	upstream_gene_variant	MODIFIER	Oglab_036748	c.-1797T>C	NaN	T	C
15304500	Chr10	C	T	upstream_gene_variant	MODIFIER	Oglab_036748	c.-1720C>T	NaN	C	T
15304549	Chr10	A	C	upstream_gene_variant	MODIFIER	Oglab_036748	c.-1671A>C	NaN	A	C
15304608	Chr10	G	A	upstream_gene_variant	MODIFIER	Oglab_036748	c.-1612G>A	NaN	G	A
15304657	Chr10	A	T	upstream_gene_variant	MODIFIER	Oglab_036748	c.-1563A>T	NaN	A	T
15304684	Chr10	A	C	upstream_gene_variant	MODIFIER	Oglab_036748	c.-1536A>C	NaN	A	C
15304701	Chr10	TC	T	upstream_gene_variant	MODIFIER	Oglab_036748	c.-1518delC	NaN	TC	T
15304704	Chr10	A	T	upstream_gene_variant	MODIFIER	Oglab_036748	c.-1516A>T	NaN	A	T
15305313	Chr10	A	C	upstream_gene_variant	MODIFIER	Oglab_036748	c.-907A>C	NaN	A	C
15305474	Chr10	A	G	upstream_gene_variant	MODIFIER	Oglab_036748	c.-746A>G	NaN	A	G
15305522	Chr10	T	C	upstream_gene_variant	MODIFIER	Oglab_036748	c.-698T>C	NaN	T	C
15305567	Chr10	A	G	upstream_gene_variant	MODIFIER	Oglab_036748	c.-653A>G	NaN	A	G
15305621	Chr10	C	T	upstream_gene_variant	MODIFIER	Oglab_036748	c.-599C>T	NaN	C	T
15305752	Chr10	G	A	upstream_gene_variant	MODIFIER	Oglab_036748	c.-468G>A	NaN	G	A
15305812	Chr10	T	TA	upstream_gene_variant	MODIFIER	Oglab_036748	c.-408_-407insA	NaN	T	TA
15306008	Chr10	C	T	5_prime_UTR_variant	MODIFIER	Oglab_036748	c.-212C>T	NaN	C	T
15306297	Chr10	C	T	synonymous_variant	LOW	Oglab_036748	c.78C>T	p.Ser26Ser	C	T
15307410	Chr10	C	T	intron_variant	MODIFIER	Oglab_036748	c.733+140C>T	NaN	C	T
15307482	Chr10	T	C	intron_variant	MODIFIER	Oglab_036748	c.733+212T>C	NaN	T	C
15307585	Chr10	T	C	intron_variant	MODIFIER	Oglab_036748	c.733+315T>C	NaN	T	C
15308308	Chr10	G	A	intron_variant	MODIFIER	Oglab_036748	c.734-242G>A	NaN	G	A
15308325	Chr10	G	GTGA	intron_variant	MODIFIER	Oglab_036748	c.734-223_734-222insATG	NaN	G	GTGA
15309103	Chr10	G	A	3_prime_UTR_variant	MODIFIER	Oglab_036748	c.*24G>A	NaN	G	A
15309640	Chr10	G	A	downstream_gene_variant	MODIFIER	Oglab_036748	c.*561G>A	NaN	G	A
15309760	Chr10	C	T	downstream_gene_variant	MODIFIER	Oglab_036748	c.*681C>T	NaN	C	T
15309804	Chr10	A	C	downstream_gene_variant	MODIFIER	Oglab_036748	c.*725A>C	NaN	A	C
15309823	Chr10	G	C	downstream_gene_variant	MODIFIER	Oglab_036748	c.*744G>C	NaN	G	C
15310022	Chr10	G	A	downstream_gene_variant	MODIFIER	Oglab_036748	c.*943G>A	NaN	G	A
15310111	Chr10	AGT	A	downstream_gene_variant	MODIFIER	Oglab_036748	c.*1033_*1034delGT	NaN	AGT	A
15310267	Chr10	A	G	downstream_gene_variant	MODIFIER	Oglab_036748	c.*1188A>G	NaN	A	G
15310295	Chr10	A	G	downstream_gene_variant	MODIFIER	Oglab_036748	c.*1216A>G	NaN	A	G
15310433	Chr10	G	A	downstream_gene_variant	MODIFIER	Oglab_036748	c.*1354G>A	NaN	G	A
15310866	Chr10	C	T	downstream_gene_variant	MODIFIER	Oglab_036748	c.*1787C>T	NaN	C	T
15310947	Chr10	T	A	downstream_gene_variant	MODIFIER	Oglab_036748	c.*1868T>A	NaN	T	A
15311066	Chr10	G	A	downstream_gene_variant	MODIFIER	Oglab_036748	c.*1987G>A	NaN	G	A
15311149	Chr10	C	T	downstream_gene_variant	MODIFIER	Oglab_036748	c.*2070C>T	NaN	C	T
15311213	Chr10	T	C	downstream_gene_variant	MODIFIER	Oglab_036748	c.*2134T>C	NaN	T	C
15311335	Chr10	A	G	downstream_gene_variant	MODIFIER	Oglab_036748	c.*2256A>G	NaN	A	G
15311528	Chr10	T	TTGTA	downstream_gene_variant	MODIFIER	Oglab_036748	c.*2449_*2450insTGTA	NaN	T	TTGTA
15311684	Chr10	G	GA	downstream_gene_variant	MODIFIER	Oglab_036748	c.*2605_*2606insA	NaN	G	GA
15311859	Chr10	C	T	downstream_gene_variant	MODIFIER	Oglab_036748	c.*2780C>T	NaN	C	T
15312064	Chr10	T	C	downstream_gene_variant	MODIFIER	Oglab_036748	c.*2985T>C	NaN	T	C
15312163	Chr10	G	A	downstream_gene_variant	MODIFIER	Oglab_036748	c.*3084G>A	NaN	G	A
15312466	Chr10	T	C	downstream_gene_variant	MODIFIER	Oglab_036748	c.*3387T>C	NaN	T	C
15312546	Chr10	T	C	downstream_gene_variant	MODIFIER	Oglab_036748	c.*3467T>C	NaN	T	C
15312788	Chr10	G	A	downstream_gene_variant	MODIFIER	Oglab_036748	c.*3709G>A	NaN	G	A
15312949	Chr10	C	T	downstream_gene_variant	MODIFIER	Oglab_036748	c.*3870C>T	NaN	C	T
15312975	Chr10	A	T	downstream_gene_variant	MODIFIER	Oglab_036748	c.*3896A>T	NaN	A	T
15312989	Chr10	G	A	downstream_gene_variant	MODIFIER	Oglab_036748	c.*3910G>A	NaN	G	A
15313066	Chr10	A	G	downstream_gene_variant	MODIFIER	Oglab_036748	c.*3987A>G	NaN	A	G
15313078	Chr10	C	T	downstream_gene_variant	MODIFIER	Oglab_036748	c.*3999C>T	NaN	C	T
15313391	Chr10	T	C	downstream_gene_variant	MODIFIER	Oglab_036748	c.*4312T>C	NaN	T	C
15313403	Chr10	A	AT	downstream_gene_variant	MODIFIER	Oglab_036748	c.*4324_*4325insT	NaN	A	AT
15313441	Chr10	C	T	downstream_gene_variant	MODIFIER	Oglab_036748	c.*4362C>T	NaN	C	T
15313449	Chr10	G	T	downstream_gene_variant	MODIFIER	Oglab_036748	c.*4370G>T	NaN	G	T
15313499	Chr10	T	C	downstream_gene_variant	MODIFIER	Oglab_036748	c.*4420T>C	NaN	T	C
15313590	Chr10	A	G	downstream_gene_variant	MODIFIER	Oglab_036748	c.*4511A>G	NaN	A	G
15313693	Chr10	T	C	downstream_gene_variant	MODIFIER	Oglab_036748	c.*4614T>C	NaN	T	C
15313977	Chr10	G	A	3_prime_UTR_variant	MODIFIER	Oglab_036749	c.*465C>T	NaN	G	A
15314750	Chr10	G	A	intron_variant	MODIFIER	Oglab_036749	c.1748+100C>T	NaN	G	A
15315369	Chr10	G	GA	intron_variant	MODIFIER	Oglab_036749	c.1439-22dupT	NaN	G	GA
15315507	Chr10	T	C	intron_variant	MODIFIER	Oglab_036749	c.1439-159A>G	NaN	T	C
15315755	Chr10	G	A	intron_variant	MODIFIER	Oglab_036749	c.1439-407C>T	NaN	G	A
15315912	Chr10	C	T	intron_variant	MODIFIER	Oglab_036749	c.1439-564G>A	NaN	C	T
15315921	Chr10	T	G	intron_variant	MODIFIER	Oglab_036749	c.1439-573A>C	NaN	T	G
15315946	Chr10	C	T	intron_variant	MODIFIER	Oglab_036749	c.1439-598G>A	NaN	C	T
15316064	Chr10	G	A	intron_variant	MODIFIER	Oglab_036749	c.1439-716C>T	NaN	G	A
15316238	Chr10	G	A	intron_variant	MODIFIER	Oglab_036749	c.1438+723C>T	NaN	G	A
15316930	Chr10	A	T	intron_variant	MODIFIER	Oglab_036749	c.1438+31T>A	NaN	A	T
15317312	Chr10	T	C	missense_variant	MODERATE	Oglab_036749	c.1174A>G	p.Ile392Val	T	C
15318149	Chr10	A	G	downstream_gene_variant	MODIFIER	Oglab_036750	c.*4462T>C	Nan	A	G
15318804	Chr10	A	G	downstream_gene_variant	MODIFIER	Oglab_036750	c.*3807T>C	Nan	A	G
15320346	Chr10	G	A	missense_variant	MODERATE	Oglab_036749	c.146C>T	p.Ala49Val	G	A
15320354	Chr10	C	A	synonymous_variant	LOW	Oglab_036749	c.138G>T	p.Ala46Ala	C	A
15320614	Chr10	T	G	upstream_gene_variant	MODIFIER	Oglab_036749	c.-123A>C	NaN	T	G
15320855	Chr10	G	A	upstream_gene_variant	MODIFIER	Oglab_036749	c.-364C>T	NaN	G	A
15321056	Chr10	A	G	upstream_gene_variant	MODIFIER	Oglab_036749	c.-565T>C	NaN	A	G
15321093	Chr10	T	TA	upstream_gene_variant	MODIFIER	Oglab_036749	c.-603_-602insT	NaN	T	TA
15321153	Chr10	A	G	upstream_gene_variant	MODIFIER	Oglab_036749	c.-662T>C	NaN	A	G
15321213	Chr10	C	T	upstream_gene_variant	MODIFIER	Oglab_036749	c.-722G>A	NaN	C	T
15321258	Chr10	C	T	upstream_gene_variant	MODIFIER	Oglab_036749	c.-767G>A	NaN	C	T
15321312	Chr10	C	CATACA	upstream_gene_variant	MODIFIER	Oglab_036749	c.-822_-821insTGTAT	NaN	C	CATACA
15321459	Chr10	G	A	upstream_gene_variant	MODIFIER	Oglab_036749	c.-968C>T	NaN	G	A
15321485	Chr10	G	A	upstream_gene_variant	MODIFIER	Oglab_036749	c.-994C>T	NaN	G	A
15321560	Chr10	A	T	upstream_gene_variant	MODIFIER	Oglab_036749	c.-1069T>A	NaN	A	T
15321917	Chr10	T	C	upstream_gene_variant	MODIFIER	Oglab_036749	c.-1426A>G	NaN	T	C
15321970	Chr10	G	A	upstream_gene_variant	MODIFIER	Oglab_036749	c.-1479C>T	NaN	G	A
15321972	Chr10	T	C	upstream_gene_variant	MODIFIER	Oglab_036749	c.-1481A>G	NaN	T	C
15322005	Chr10	GGATACGGCGTGGGGCGCTGTGCAACATGACGGATACGGCGTGGGGCGCTGTGCAACGTGACA	G	upstream_gene_variant	MODIFIER	Oglab_036749	c.-1576_-1515delTGTCACGTTGCACAGCGCCCCACGCCGTATCCGTCATGTTGCACAGCGCCCCACGCCGTATC	NaN	GGATACGGCGTGGGGCGCTGTGCAACATGACGGATACGGCGTGGGGCGCTGTGCAACGTGACA	G
15322155	Chr10	G	A	upstream_gene_variant	MODIFIER	Oglab_036749	c.-1664C>T	NaN	G	A
15322157	Chr10	A	G	upstream_gene_variant	MODIFIER	Oglab_036749	c.-1666T>C	NaN	A	G
15322478	Chr10	T	C	3_prime_UTR_variant	MODIFIER	Oglab_036750	c.*133A>G	NaN	T	C
15322646	Chr10	T	G	missense_variant	MODERATE	Oglab_036750	c.1495A>C	p.Thr499Pro	T	G
15323551	Chr10	G	C	upstream_gene_variant	MODIFIER	Oglab_036749	c.-3060C>G	NaN	G	C
15324928	Chr10	C	T	3_prime_UTR_variant	MODIFIER	Oglab_036750	c.*512G>A	NaN	C	T
15326285	Chr10	A	C	missense_variant	MODERATE	Oglab_036750	c.976T>G	p.Leu326Val	A	C
15326550	Chr10	C	T	upstream_gene_variant	MODIFIER	Oglab_036750	c.-950G>A	NaN	C	T
15326797	Chr10	A	C	upstream_gene_variant	MODIFIER	Oglab_036750	c.-1197T>G	NaN	A	C
15327300	Chr10	T	C	upstream_gene_variant	MODIFIER	Oglab_036750	c.-1700A>G	NaN	T	C
15327808	Chr10	T	TGGGAAC	upstream_gene_variant	MODIFIER	Oglab_036750	c.-2209_-2208insGTTCCC	NaN	T	TGGGAAC
15327969	Chr10	C	T	upstream_gene_variant	MODIFIER	Oglab_036750	c.-2369G>A	NaN	C	T
15328230	Chr10	TA	T	upstream_gene_variant	MODIFIER	Oglab_036750	c.-2631delT	NaN	TA	T
15328245	Chr10	C	T	upstream_gene_variant	MODIFIER	Oglab_036750	c.-2645G>A	NaN	C	T
15328521	Chr10	A	G	missense_variant	MODERATE	Oglab_036750	c.539T>C	p.Leu180Ser	A	G
15328979	Chr10	G	A	synonymous_variant	LOW	Oglab_036750	c.81C>T	p.Leu27Leu	G	A
15329178	Chr10	GA	G	upstream_gene_variant	MODIFIER	Oglab_036750	c.-3579delT	NaN	GA	G
15329347	Chr10	G	A	upstream_gene_variant	MODIFIER	Oglab_036750	c.-3747C>T	NaN	G	A
15329363	Chr10	T	TA	upstream_gene_variant	MODIFIER	Oglab_036750	c.-3764_-3763insT	NaN	T	TA
15329386	Chr10	C	T	upstream_gene_variant	MODIFIER	Oglab_036750	c.-3786G>A	NaN	C	T
15329395	Chr10	A	G	upstream_gene_variant	MODIFIER	Oglab_036750	c.-3795T>C	NaN	A	G
15329473	Chr10	G	GT	upstream_gene_variant	MODIFIER	Oglab_036750	c.-3874_-3873insA	NaN	G	GT
15329891	Chr10	G	GT	upstream_gene_variant	MODIFIER	Oglab_036750	c.-4292_-4291insA	NaN	G	GT
15329933	Chr10	C	T	upstream_gene_variant	MODIFIER	Oglab_036750	c.-4333G>A	NaN	C	T
15330220	Chr10	C	A	upstream_gene_variant	MODIFIER	Oglab_036750	c.-4620G>T	NaN	C	A
15330297	Chr10	A	AAG	upstream_gene_variant	MODIFIER	Oglab_036750	c.-4698_-4697insCT	NaN	A	AAG
15330425	Chr10	T	C	upstream_gene_variant	MODIFIER	Oglab_036750	c.-4825A>G	NaN	T	C
15330505	Chr10	A	G	upstream_gene_variant	MODIFIER	Oglab_036750	c.-4905T>C	NaN	A	G
15330649	Chr10	AT	A	upstream_gene_variant	MODIFIER	Oglab_036750	c.-1591delA	NaN	AT	A
15330808	Chr10	C	T	upstream_gene_variant	MODIFIER	Oglab_036750	c.-1749G>A	NaN	C	T
15330814	Chr10	A	G	upstream_gene_variant	MODIFIER	Oglab_036750	c.-1755T>C	NaN	A	G
15330929	Chr10	A	C	upstream_gene_variant	MODIFIER	Oglab_036750	c.-1870T>G	NaN	A	C
15330935	Chr10	A	T	upstream_gene_variant	MODIFIER	Oglab_036750	c.-1876T>A	NaN	A	T
15331021	Chr10	T	TAAA	upstream_gene_variant	MODIFIER	Oglab_036750	c.-1963_-1962insTTT	NaN	T	TAAA
15331098	Chr10	C	T	upstream_gene_variant	MODIFIER	Oglab_036750	c.-2039G>A	NaN	C	T
15331127	Chr10	C	T	upstream_gene_variant	MODIFIER	Oglab_036750	c.-2068G>A	NaN	C	T
15331149	Chr10	T	TCCTGGCCGCCGAACGCATGCAAAGGTGC	upstream_gene_variant	MODIFIER	Oglab_036750	c.-2091_-2090insGCACCTTTGCATGCGTTCGGCGGCCAGG	NaN	T	TCCTGGCCGCCGAACGCATGCAAAGGTGC
15331259	Chr10	T	G	upstream_gene_variant	MODIFIER	Oglab_036750	c.-2200A>C	NaN	T	G
15331549	Chr10	A	C	upstream_gene_variant	MODIFIER	Oglab_036750	c.-2490T>G	NaN	A	C
15331562	Chr10	A	G	upstream_gene_variant	MODIFIER	Oglab_036750	c.-2503T>C	NaN	A	G
15331616	Chr10	G	A	upstream_gene_variant	MODIFIER	Oglab_036750	c.-2557C>T	NaN	G	A
15331750	Chr10	T	C	upstream_gene_variant	MODIFIER	Oglab_036750	c.-2691A>G	NaN	T	C
15331933	Chr10	T	G	upstream_gene_variant	MODIFIER	Oglab_036750	c.-2874A>C	NaN	T	G
15332763	Chr10	T	C	upstream_gene_variant	MODIFIER	Oglab_036750	c.-3704A>G	NaN	T	C
15332893	Chr10	T	C	upstream_gene_variant	MODIFIER	Oglab_036750	c.-3834A>G	NaN	T	C
15332919	Chr10	G	A	upstream_gene_variant	MODIFIER	Oglab_036750	c.-3860C>T	NaN	G	A
15333009	Chr10	T	A	upstream_gene_variant	MODIFIER	Oglab_036750	c.-3950A>T	NaN	T	A
15333224	Chr10	C	G	upstream_gene_variant	MODIFIER	Oglab_036750	c.-4165G>C	NaN	C	G
15333639	Chr10	G	C	upstream_gene_variant	MODIFIER	Oglab_036750	c.-4580C>G	NaN	G	C
15333659	Chr10	A	G	upstream_gene_variant	MODIFIER	Oglab_036750	c.-4600T>C	NaN	A	G
15333760	Chr10	A	G	upstream_gene_variant	MODIFIER	Oglab_036750	c.-4701T>C	NaN	A	G
15333793	Chr10	G	A	upstream_gene_variant	MODIFIER	Oglab_036750	c.-4734C>T	NaN	G	A
15333868	Chr10	G	A	upstream_gene_variant	MODIFIER	Oglab_036750	c.-4809C>T	NaN	G	A
15333903	Chr10	T	G	upstream_gene_variant	MODIFIER	Oglab_036750	c.-4844A>C	NaN	T	G
15334180	Chr10	C	A	upstream_gene_variant	MODIFIER	Oglab_036751	c.-780C>A	NaN	C	A
15334229	Chr10	G	A	upstream_gene_variant	MODIFIER	Oglab_036751	c.-731G>A	NaN	G	A
15334346	Chr10	A	G	upstream_gene_variant	MODIFIER	Oglab_036751	c.-614A>G	NaN	A	G
15334823	Chr10	C	T	upstream_gene_variant	MODIFIER	Oglab_036751	c.-137C>T	NaN	C	T
15335680	Chr10	GAGGCGTCTGTCTGTTCGAGTCTTCTCCACGGCGGCACTAATATGGATGGTCCCACGTTGCAGATCGGCAAGGGAGATAGGGGAGTAA	G	disruptive_inframe_deletion	MODERATE	Oglab_036751	c.723_809delGGCGTCTGTCTGTTCGAGTCTTCTCCACGGCGGCACTAATATGGATGGTCCCACGTTGCAGATCGGCAAGGGAGATAGGGGAGTAAA	p.Glu241_Asn270delinsAsp	GAGGCGTCTGTCTGTTCGAGTCTTCTCCACGGCGGCACTAATATGGATGGTCCCACGTTGCAGATCGGCAAGGGAGATAGGGGAGTAA	G
15335886	Chr10	A	G	synonymous_variant	LOW	Oglab_036751	c.927A>G	p.Gly309Gly	A	G
15335939	Chr10	G	A	missense_variant	MODERATE	Oglab_036751	c.980G>A	p.Cys327Tyr	G	A
15336024	Chr10	G	A	intron_variant	MODIFIER	Oglab_036751	c.1004-16G>A	NaN	G	A
15336642	Chr10	C	T	missense_variant	MODERATE	Oglab_036751	c.1526C>T	p.Pro509Leu	C	T
15336742	Chr10	G	GATGGC	intron_variant	MODIFIER	Oglab_036751	c.1606+20_1606+21insATGGC	NaN	G	GATGGC
15336834	Chr10	T	A	intron_variant	MODIFIER	Oglab_036751	c.1607-46T>A	NaN	T	A
15336995	Chr10	G	A	intron_variant	MODIFIER	Oglab_036751	c.1712+10G>A	NaN	G	A
15337019	Chr10	C	T	intron_variant	MODIFIER	Oglab_036751	c.1712+34C>T	NaN	C	T
15337157	Chr10	G	GT	frameshift_variant	HIGH	Oglab_036751	c.1805dupT	p.Val603fs	G	GT
15337372	Chr10	C	T	synonymous_variant	LOW	Oglab_036751	c.2019C>T	p.Asp673Asp	C	T
15337538	Chr10	T	C	intron_variant	MODIFIER	Oglab_036751	c.2071+114T>C	NaN	T	C
15337732	Chr10	G	A	intron_variant	MODIFIER	Oglab_036751	c.2072-158G>A	NaN	G	A
15337845	Chr10	G	A	intron_variant	MODIFIER	Oglab_036751	c.2072-45G>A	NaN	G	A
15338113	Chr10	TA	T	frameshift_variant	HIGH	Oglab_036751	c.2297delA	p.Lys766fs	TA	T
15338228	Chr10	TG	T	intron_variant	MODIFIER	Oglab_036751	c.2363-22delG	NaN	TG	T
15338307	Chr10	T	C	synonymous_variant	LOW	Oglab_036751	c.2418T>C	p.Arg806Arg	T	C
15338339	Chr10	G	T	missense_variant	MODERATE	Oglab_036751	c.2450G>T	p.Cys817Phe	G	T
15338635	Chr10	G	A	upstream_gene_variant	MODIFIER	Oglab_036752	c.-4967G>A	NaN	G	A
15339114	Chr10	A	G	missense_variant	MODERATE	Oglab_036751	c.3010A>G	p.Thr1004Ala	A	G
15339349	Chr10	A	G	missense_variant	MODERATE	Oglab_036751	c.3245A>G	p.Asp1082Gly	A	G
15339417	Chr10	C	T	missense_variant	MODERATE	Oglab_036751	c.3313C>T	p.Pro1105Ser	C	T
15339418	Chr10	C	T	missense_variant	MODERATE	Oglab_036751	c.3314C>T	p.Pro1105Leu	C	T
15339732	Chr10	C	T	stop_gained	HIGH	Oglab_036751	c.3598C>T	p.Gln1200*	C	T
15339813	Chr10	C	T	stop_gained	HIGH	Oglab_036751	c.3679C>T	p.Gln1227*	C	T
15340741	Chr10	T	C	upstream_gene_variant	MODIFIER	Oglab_036752	c.-2861T>C	NaN	T	C
15341014	Chr10	A	G	upstream_gene_variant	MODIFIER	Oglab_036752	c.-2588A>G	NaN	A	G
15341567	Chr10	G	A	upstream_gene_variant	MODIFIER	Oglab_036752	c.-2035G>A	NaN	G	A
15341630	Chr10	G	A	upstream_gene_variant	MODIFIER	Oglab_036752	c.-1972G>A	NaN	G	A
15342024	Chr10	A	AC	upstream_gene_variant	MODIFIER	Oglab_036752	c.-1578_-1577insC	NaN	A	AC
15342327	Chr10	A	G	upstream_gene_variant	MODIFIER	Oglab_036752	c.-1275A>G	NaN	A	G
15342405	Chr10	A	C	upstream_gene_variant	MODIFIER	Oglab_036752	c.-1197A>C	NaN	A	C
15342478	Chr10	C	T	upstream_gene_variant	MODIFIER	Oglab_036752	c.-1124C>T	NaN	C	T
15342550	Chr10	G	A	upstream_gene_variant	MODIFIER	Oglab_036752	c.-1052G>A	NaN	G	A
15342612	Chr10	AC	A	upstream_gene_variant	MODIFIER	Oglab_036752	c.-989delC	NaN	AC	A
15342819	Chr10	C	T	upstream_gene_variant	MODIFIER	Oglab_036752	c.-783C>T	NaN	C	T
15342991	Chr10	T	C	upstream_gene_variant	MODIFIER	Oglab_036752	c.-611T>C	NaN	T	C
15343344	Chr10	A	G	upstream_gene_variant	MODIFIER	Oglab_036752	c.-258A>G	NaN	A	G
15343495	Chr10	C	G	upstream_gene_variant	MODIFIER	Oglab_036752	c.-107C>G	NaN	C	G
15343706	Chr10	T	C	synonymous_variant	LOW	Oglab_036752	c.105T>C	p.Asp35Asp	T	C
15343919	Chr10	G	A	splice_region_variant&intron_variant	LOW	Oglab_036752	c.313+5G>A	NaN	G	A
15343977	Chr10	A	G	upstream_gene_variant	MODIFIER	Oglab_036753	c.-4014A>G	NaN	A	G
15344009	Chr10	C	T	upstream_gene_variant	MODIFIER	Oglab_036753	c.-3982C>T	NaN	C	T
15344133	Chr10	C	T	missense_variant	MODERATE	Oglab_036752	c.335C>T	p.Ala112Val	C	T
15344189	Chr10	A	G	upstream_gene_variant	MODIFIER	Oglab_036753	c.-3802A>G	NaN	A	G
15344277	Chr10	T	C	missense_variant	MODERATE	Oglab_036752	c.443T>C	p.Met148Thr	T	C
15344328	Chr10	C	T	missense_variant	MODERATE	Oglab_036752	c.494C>T	p.Ala165Val	C	T
15344330	Chr10	A	G	missense_variant	MODERATE	Oglab_036752	c.496A>G	p.Ile166Val	A	G
15344446	Chr10	C	T	synonymous_variant	LOW	Oglab_036752	c.612C>T	p.Asn204Asn	C	T
15344468	Chr10	C	T	missense_variant	MODERATE	Oglab_036752	c.634C>T	p.Arg212Cys	C	T
15344518	Chr10	C	A	synonymous_variant	LOW	Oglab_036752	c.684C>A	p.Ile228Ile	C	A
15344559	Chr10	C	T	missense_variant	MODERATE	Oglab_036752	c.725C>T	p.Thr242Met	C	T
15344635	Chr10	A	G	synonymous_variant	LOW	Oglab_036752	c.801A>G	p.Ala267Ala	A	G
15344686	Chr10	G	A	synonymous_variant	LOW	Oglab_036752	c.852G>A	p.Pro284Pro	G	A
15344697	Chr10	C	T	missense_variant	MODERATE	Oglab_036752	c.863C>T	p.Pro288Leu	C	T
15344765	Chr10	G	A	missense_variant	MODERATE	Oglab_036752	c.931G>A	p.Ala311Thr	G	A
15344885	Chr10	A	G	missense_variant	MODERATE	Oglab_036752	c.1051A>G	p.Ser351Gly	A	G
15344977	Chr10	C	T	synonymous_variant	LOW	Oglab_036752	c.1143C>T	p.Arg381Arg	C	T
15345029	Chr10	C	CGGGTGGTGGAGGTGGTGTTCT	stop_gained&disruptive_inframe_insertion	HIGH	Oglab_036752	c.1195_1196insGGGTGGTGGAGGTGGTGTTCT	p.Gln399delinsArgValValGluValValPheTer	C	CGGGTGGTGGAGGTGGTGTTCT
15345117	Chr10	G	A	missense_variant	MODERATE	Oglab_036752	c.1283G>A	p.Arg428His	G	A
15345128	Chr10	A	G	missense_variant	MODERATE	Oglab_036752	c.1294A>G	p.Thr432Ala	A	G
15346092	Chr10	C	CTATTAATATTATTATACTACACTATTAA	upstream_gene_variant	MODIFIER	Oglab_036753	c.-1899_-1898insTATTAATATTATTATACTACACTATTAA	NaN	C	CTATTAATATTATTATACTACACTATTAA
15346458	Chr10	T	TC	upstream_gene_variant	MODIFIER	Oglab_036753	c.-1533_-1532insC	NaN	T	TC
15346566	Chr10	G	A	upstream_gene_variant	MODIFIER	Oglab_036753	c.-1425G>A	NaN	G	A
15346618	Chr10	T	A	upstream_gene_variant	MODIFIER	Oglab_036753	c.-1373T>A	NaN	T	A
15346922	Chr10	GC	G	upstream_gene_variant	MODIFIER	Oglab_036753	c.-1068delC	NaN	GC	G
15346996	Chr10	C	T	upstream_gene_variant	MODIFIER	Oglab_036753	c.-995C>T	NaN	C	T
15347156	Chr10	G	A	upstream_gene_variant	MODIFIER	Oglab_036753	c.-835G>A	NaN	G	A
15347290	Chr10	T	C	upstream_gene_variant	MODIFIER	Oglab_036753	c.-701T>C	NaN	T	C
15347332	Chr10	CA	C	upstream_gene_variant	MODIFIER	Oglab_036753	c.-658delA	NaN	CA	C
15347630	Chr10	G	A	upstream_gene_variant	MODIFIER	Oglab_036753	c.-361G>A	NaN	G	A
15347821	Chr10	AC	A	upstream_gene_variant	MODIFIER	Oglab_036753	c.-169delC	NaN	AC	A
15349298	Chr10	C	G	upstream_gene_variant	MODIFIER	Oglab_036754	c.-32C>G	NaN	C	G
15349622	Chr10	A	G	missense_variant	MODERATE	Oglab_036754	c.293A>G	p.Glu98Gly	A	G
15350000	Chr10	A	G	downstream_gene_variant	MODIFIER	Oglab_036752	c.*4014A>G	NaN	A	G
15350061	Chr10	C	G	downstream_gene_variant	MODIFIER	Oglab_036752	c.*4075C>G	NaN	C	G
15351142	Chr10	A	C	downstream_gene_variant	MODIFIER	Oglab_036753	c.*2447A>C	NaN	A	C
15351236	Chr10	C	T	downstream_gene_variant	MODIFIER	Oglab_036753	c.*2541C>T	NaN	C	T
15352125	Chr10	GTCTATTT	G	downstream_gene_variant	MODIFIER	Oglab_036753	c.*3431_*3437delTCTATTT	NaN	GTCTATTT	G
15352455	Chr10	G	C	downstream_gene_variant	MODIFIER	Oglab_036753	c.*3760G>C	NaN	G	C
15352517	Chr10	AG	A	downstream_gene_variant	MODIFIER	Oglab_036753	c.*3823delG	NaN	AG	A
15352654	Chr10	C	G	downstream_gene_variant	MODIFIER	Oglab_036753	c.*3959C>G	NaN	C	G
15353283	Chr10	C	T	downstream_gene_variant	MODIFIER	Oglab_036753	c.*4588C>T	NaN	C	T
15353327	Chr10	C	G	downstream_gene_variant	MODIFIER	Oglab_036753	c.*4632C>G	NaN	C	G
15353529	Chr10	C	T	downstream_gene_variant	MODIFIER	Oglab_036753	c.*4834C>T	NaN	C	T
15353836	Chr10	T	C	downstream_gene_variant	MODIFIER	Oglab_036753	c.*5141T>C	NaN	T	C
15354465	Chr10	G	A	upstream_gene_variant	MODIFIER	Oglab_036755	c.-4565G>A	NaN	G	A
15355075	Chr10	T	C	upstream_gene_variant	MODIFIER	Oglab_036755	c.-3955T>C	NaN	T	C
15355249	Chr10	T	C	upstream_gene_variant	MODIFIER	Oglab_036755	c.-3781T>C	NaN	T	C
15355451	Chr10	G	T	upstream_gene_variant	MODIFIER	Oglab_036755	c.-3579G>T	NaN	G	T
15356144	Chr10	A	G	upstream_gene_variant	MODIFIER	Oglab_036755	c.-2886A>G	NaN	A	G
15356484	Chr10	C	T	upstream_gene_variant	MODIFIER	Oglab_036755	c.-2546C>T	NaN	C	T
15356586	Chr10	TAAGAGCAAGCTTAATAGTATAGCCC	T	upstream_gene_variant	MODIFIER	Oglab_036755	c.-2443_-2419delAAGAGCAAGCTTAATAGTATAGCCC	NaN	TAAGAGCAAGCTTAATAGTATAGCCC	T
15357040	Chr10	G	A	upstream_gene_variant	MODIFIER	Oglab_036755	c.-1990G>A	NaN	G	A
15357284	Chr10	CTTACAATATA	C	upstream_gene_variant	MODIFIER	Oglab_036755	c.-1745_-1736delTTACAATATA	NaN	CTTACAATATA	C
15357323	Chr10	TTTA	T	upstream_gene_variant	MODIFIER	Oglab_036755	c.-1706_-1704delTTA	NaN	TTTA	T
15357701	Chr10	G	A	upstream_gene_variant	MODIFIER	Oglab_036755	c.-1329G>A	NaN	G	A
15362440	Chr10	GC	G	intron_variant	MODIFIER	Oglab_036755	c.1058-619delC	NaN	GC	G
15367853	Chr10	G	A	upstream_gene_variant	MODIFIER	Oglab_036758	c.-2104G>A	NaN	G	A
15368025	Chr10	C	T	upstream_gene_variant	MODIFIER	Oglab_036758	c.-1932C>T	NaN	C	T
15401622	Chr10	G	A	upstream_gene_variant	MODIFIER	Oglab_036764	c.-2238G>A	NaN	G	A
15403924	Chr10	G	A	downstream_gene_variant	MODIFIER	Oglab_036765	c.*3438C>T	NaN	G	A

## Sheet: Table S7
POS	Chr	Ref	Alt	Type	Effect	Gene	Nucleic_changes	Amino_acid_mod	Alleles_accessions
									DT	DV	EA	EB	EC	ED	EE	EF	EG	EH	EI	EK	EL	EM	EN	EP	EQ	ER	ES	ET	EV	FA	FB	FC	FD	FE	FF	FG	FH	FI	FK	FL	FM	FN	FP	FQ	FR	FS	FT	FV	GA
10393578	Chr03	G	GTT	3_prime_UTR_variant	MODIFIER	Oglab_006890/OgSET1	c.*264_*265insAA	NaN	0	0	0	1	0	1	0	1	0	0	0	0	0	1	0	1	0	0	0	0	0	1	0	0	0	0	0	1	0	0	1	1	1	0	0	0	0	0	0	0	0
10393627	Chr03	C	T	3_prime_UTR_variant	MODIFIER	Oglab_006890/OgSET1	c.*216G>A	NaN	0	0	0	1	0	1	0	1	0	0	0	0	0	1	0	1	0	0	0	0	0	1	0	0	0	0	0	1	0	0	1	1	1	0	0	0	0	0	0	0	0
10393766	Chr03	T	A	3_prime_UTR_variant	MODIFIER	Oglab_006890/OgSET1	c.*77A>T	NaN	0	0	0	1	0	1	0	1	0	0	0	0	0	1	0	1	0	0	0	0	0	1	0	0	0	0	0	1	0	0	1	1	1	0	0	0	0	0	0	0	0
10394041	Chr03	T	C	downstream_gene_variant	MODIFIER	Oglab_006889	c.*846T>C	NaN	0	0	0	1	0	1	0	1	0	0	0	0	0	1	0	1	0	0	0	0	0	1	0	0	0	0	0	1	0	0	1	1	1	0	0	0	0	0	0	0	0
10395229	Chr03	G	A	downstream_gene_variant	MODIFIER	Oglab_006889	c.*2034G>A	NaN	0	0	0	1	0	1	0	1	0	0	0	0	0	1	0	1	0	0	0	0	0	1	0	0	0	0	0	1	0	0	1	1	1	0	0	0	0	0	0	0	0
10397963	Chr03	GT	G	upstream_gene_variant	MODIFIER	Oglab_006891	c.-3137delT	NaN	0	0	0	1	0	1	0	1	0	0	0	0	0	1	0	1	0	0	0	0	0	1	0	0	0	0	0	1	0	0	1	1	1	0	0	0	0	0	0	0	0
10398541	Chr03	G	C	missense_variant	MODERATE	Oglab_006890/OgSET1	c.753C>G	p.Ile251Met	1	1	0	1	1	1	1	1	1	1	1	1	1	1	1	1	1	1	1	0	1	1	1	1	1	1	1	1	1	1	1	1	1	1	1	0	1	1	1	1	1
10399334	Chr03	T	C	upstream_gene_variant	MODIFIER	Oglab_006891	c.-1767T>C	NaN	0	0	0	1	0	1	0	1	0	0	0	0	0	1	0	1	0	0	0	0	0	1	0	0	0	0	0	1	0	0	1	1	1	0	0	0	0	0	0	0	0
10399411	Chr03	A	T	upstream_gene_variant	MODIFIER	Oglab_006891	c.-1690A>T	NaN	0	0	0	1	0	1	0	1	0	0	0	0	0	1	0	1	0	0	0	0	0	1	0	0	0	0	0	1	0	0	1	1	1	0	0	0	0	0	0	0	0
10400181	Chr03	A	C	upstream_gene_variant	MODIFIER	Oglab_006891	c.-920A>C	NaN	0	0	0	1	0	1	0	1	0	0	0	0	0	1	0	1	0	0	0	0	0	1	0	0	0	0	0	1	0	0	1	1	1	0	0	0	0	0	0	0	0
10400716	Chr03	C	T	missense_variant	MODERATE	Oglab_006890/OgSET1	c.97G>A	p.Ala33Thr	0	0	0	1	0	1	0	1	0	0	0	0	0	1	0	1	0	0	0	0	0	1	0	0	0	0	0	1	0	0	1	1	1	0	0	0	0	0	0	0	0
10400736	Chr03	A	T	missense_variant	MODERATE	Oglab_006890/OgSET1	c.77T>A	p.Met26Lys	0	0	0	1	0	1	0	1	0	0	0	0	0	1	0	1	0	0	0	0	0	1	0	0	0	0	0	1	0	0	1	1	1	0	0	0	0	0	0	0	0
10462358	Chr03	C	T	5_prime_UTR_variant	MODIFIER	Oglab_006903/OgPHYB	c.-105C>T	NaN	1	1	0	0	0	1	0	0	1	0	1	1	0	0	1	0	0	0	1	0	0	0	1	0	0	1	1	0	0	0	0	0	0	1	0	0	1	1	1	0	0
10462924	Chr03	T	C	synonymous_variant	LOW	Oglab_006903/OgPHYB	c.462T>C	p.Asp154Asp	1	1	0	0	0	1	0	0	1	0	1	1	0	0	1	0	0	0	1	0	0	0	1	0	0	1	0	0	0	0	0	0	0	1	0	0	1	1	1	0	0
10463980	Chr03	T	C	synonymous_variant	LOW	Oglab_006903/OgPHYB	c.1518T>C	p.Ile506Ile	1	1	0	0	1	1	1	0	1	1	1	1	1	0	1	0	1	0	1	0	0	0	1	0	0	1	1	0	0	1	0	0	0	1	1	0	1	1	1	0	1
10464567	Chr03	T	C	missense_variant	MODERATE	Oglab_006903/OgPHYB	c.2105T>C	p.Met702Thr	1	1	0	0	0	1	0	0	1	0	1	1	0	0	1	0	0	0	1	0	0	0	1	0	0	1	0	0	0	0	0	0	0	1	0	0	1	1	1	0	0
10464701	Chr03	T	C	intron_variant	MODIFIER	Oglab_006903/OgPHYB	c.2185+54T>C	NaN	1	1	0	0	0	1	0	0	1	0	1	1	0	0	1	0	0	0	1	0	0	0	1	0	0	1	1	0	0	0	0	0	0	1	0	0	1	1	1	0	0
10465314	Chr03	A	G	missense_variant	MODERATE	Oglab_006903/OgPHYB	c.2452A>G	p.Arg818Gly	1	1	0	0	0	1	0	0	1	0	1	1	0	0	1	0	0	0	1	0	0	0	1	0	0	1	0	0	0	0	0	0	0	1	0	0	1	1	1	0	0
10465781	Chr03	C	A	missense_variant	MODERATE	Oglab_006903/OgPHYB	c.2921C>A	p.Ala974Glu	1	1	0	0	0	1	0	0	1	0	1	1	0	0	1	0	0	0	1	0	0	0	1	0	0	1	0	0	0	0	0	0	0	1	0	0	1	1	1	0	0
10466069	Chr03	A	G	intron_variant	MODIFIER	Oglab_006903/OgPHYB	c.2991+216A>G	NaN	1	1	0	0	0	1	0	0	1	0	1	1	0	0	1	0	0	0	1	0	0	0	1	0	0	1	0	0	0	0	0	0	0	1	0	0	1	1	1	0	0
10466129	Chr03	C	T	intron_variant	MODIFIER	Oglab_006903/OgPHYB	c.2991+276C>T	NaN	1	1	0	0	0	1	0	0	1	0	1	1	0	0	1	0	0	0	1	0	0	0	1	0	0	1	0	0	0	0	0	0	0	1	0	0	1	1	1	0	0
10466681	Chr03	TAATACTTCC	T	intron_variant	MODIFIER	Oglab_006903/OgPHYB	c.2992-293_2992-285delAATACTTCC	NaN	1	1	0	0	0	1	0	0	1	0	1	1	0	0	1	0	0	0	1	0	0	0	1	0	0	1	1	0	0	0	0	0	0	1	0	0	1	1	1	0	0
10466694	Chr03	G	A	intron_variant	MODIFIER	Oglab_006903/OgPHYB	c.2992-281G>A	NaN	1	1	1	0	0	1	0	0	1	0	1	1	0	0	1	0	0	0	1	0	0	0	1	0	0	1	0	0	0	0	0	0	0	1	0	0	1	1	1	0	0
10466800	Chr03	T	C	intron_variant	MODIFIER	Oglab_006903/OgPHYB	c.2992-175T>C	NaN	1	1	0	0	0	1	0	0	1	0	1	1	0	0	1	0	0	0	1	0	0	0	1	0	0	1	1	0	0	0	0	0	0	1	0	0	1	1	1	0	0
10467021	Chr03	C	T	missense_variant	MODERATE	Oglab_006903/OgPHYB	c.3038C>T	p.Thr1013Met	1	1	0	0	0	1	0	0	1	0	1	1	0	0	1	0	0	0	1	0	0	0	1	0	0	1	0	0	0	0	0	0	0	1	0	0	1	1	1	0	0
10467474	Chr03	C	T	downstream_gene_variant	MODIFIER	Oglab_006903/OgPHYB	c.*66C>T	NaN	1	1	0	0	0	1	0	0	1	0	1	1	0	0	1	0	0	0	1	0	0	0	1	0	0	1	0	0	0	0	0	0	0	1	0	0	1	1	1	0	0
10467869	Chr03	T	C	downstream_gene_variant	MODIFIER	Oglab_006903/OgPHYB	c.*461T>C	NaN	1	1	1	0	0	1	0	0	1	0	1	1	0	0	1	0	0	0	1	0	0	0	1	0	0	1	0	0	0	0	0	0	0	1	0	0	1	1	1	0	0
10467905	Chr03	T	C	downstream_gene_variant	MODIFIER	Oglab_006903/OgPHYB	c.*497T>C	NaN	1	1	1	0	0	1	0	0	1	0	1	1	0	0	1	0	0	0	1	0	0	0	1	0	0	1	0	0	0	0	0	0	0	1	0	0	1	1	1	0	0
10468043	Chr03	T	A	downstream_gene_variant	MODIFIER	Oglab_006903/OgPHYB	c.*635T>A	NaN	1	1	0	0	0	1	0	0	1	0	1	1	0	0	1	0	0	0	1	0	0	0	1	0	0	1	0	0	0	0	0	0	0	1	0	0	1	1	1	0	0
10468091	Chr03	T	C	downstream_gene_variant	MODIFIER	Oglab_006903/OgPHYB	c.*683T>C	NaN	1	1	1	0	0	1	0	0	1	0	1	1	0	0	1	0	0	0	1	0	0	0	1	0	0	1	0	0	0	0	0	0	0	1	0	0	1	1	1	0	0
10468116	Chr03	A	T	downstream_gene_variant	MODIFIER	Oglab_006903/OgPHYB	c.*708A>T	NaN	1	1	1	0	0	1	0	0	1	0	1	1	0	0	1	0	0	0	1	0	0	0	1	0	0	1	1	0	0	0	0	0	0	1	0	0	1	1	1	0	0
10468192	Chr03	G	A	downstream_gene_variant	MODIFIER	Oglab_006903/OgPHYB	c.*784G>A	NaN	1	1	0	0	0	1	0	0	1	0	1	1	0	0	1	0	0	0	1	0	0	0	1	0	0	1	1	0	0	0	0	0	0	1	0	0	1	1	1	0	0
10468500	Chr03	A	G	upstream_gene_variant	MODIFIER	Oglab_006904	c.-4723A>G	NaN	1	1	1	0	0	1	0	0	1	0	1	1	0	0	1	0	0	0	1	0	0	0	1	0	0	1	1	0	0	0	0	0	0	1	0	0	1	1	1	0	0
10468686	Chr03	A	G	upstream_gene_variant	MODIFIER	Oglab_006904	c.-4537A>G	NaN	1	1	1	0	0	1	0	0	1	0	1	1	0	0	1	0	0	0	1	0	0	0	1	0	0	1	0	0	0	0	0	0	0	1	0	0	1	1	1	0	0
10469564	Chr03	T	C	upstream_gene_variant	MODIFIER	Oglab_006904	c.-3659T>C	NaN	1	1	0	0	0	1	0	0	1	0	1	1	0	0	1	0	0	0	1	0	0	0	1	0	0	1	1	0	0	0	0	0	0	1	0	0	1	1	1	0	0
10469949	Chr03	T	C	3_prime_UTR_variant	MODIFIER	Oglab_006903/OgPHYB	c.*111T>C	NaN	1	1	0	0	1	1	1	0	1	1	1	1	1	0	1	0	1	0	1	0	0	0	1	0	0	1	1	0	0	1	0	0	0	1	1	0	1	1	1	0	0
10469988	Chr03	G	A	3_prime_UTR_variant	MODIFIER	Oglab_006903/OgPHYB	c.*150G>A	NaN	1	1	0	0	0	1	0	0	1	0	1	1	0	0	1	0	0	0	1	0	0	0	1	0	0	1	0	0	0	0	0	0	0	1	0	0	1	1	1	0	0
[truncated: 121 more columns]

## Sheet: Table S8
NIP	G	C	T	A	T	C	T	G	A	C	C	Acc Num
H_1	C	T	C	G	G	T	C	A	G	C	T	1290
H_2	C	T	C	G	G	T	C	A	G	A	T	653
H_3	G	C	T	A	T	C	T	G	G	C	C	319
H_4	G	C	T	A	T	C	T	G	A	C	C	38
H_5	G	T	C	G	G	T	C	A	G	C	T	6
H_6	C	T	C	G	G	T	C	A	G	a	T	5
POS	11020		11021					11022		11027	11028
	613	856	139	230	514	937	969	164	317	902	2
